# Supplementary material for: Large-scale collection and annotation of full-length enriched cDNAs from a model halophyte, Thellungiella halophila
Source: BMC Plant Biol. 2008 Nov 12;8:115. doi: 10.1186/1471-2229-8-115 (PMC2621223; doi:10.1186/1471-2229-8-115)
Supplement: Additional file 1 — List of 9,569 culusters with accession numbers and the annotation. [file 1471-2229-8-115-S1.xls]

## Sheet: sup_tab1
Supplemental table 1. List of 9,569 culusters with accession numbers and the annotation
Cluster No.	Clone name	AGI code	Description	E value	GO ID
Cluster00001	RTFL01-01-A01 RTFL01-12-L10 RTFL01-18-J14 RTFL01-32-P22	AT1G16720.1	oxidoreductase/ transcriptional repressor	1e-173	GO:0006808 GO:0008152 GO:0016491 GO:0016564
Cluster00002	RTFL01-01-A02	AT2G47800.1	ATMRP4 (Arabidopsis thaliana multidrug resistance-associated protein 4)	1e-139	GO:0006808 GO:0008152 GO:0016491 GO:0016564
Cluster00003	RTFL01-01-A03	AT5G59550.1	zinc finger (C3HC4-type RING finger) family protein	1e-123	GO:0005515 GO:0008270 GO:0008270 GO:0046872
Cluster00004	RTFL01-01-A04 RTFL01-12-F09 RTFL01-16-H23 RTFL01-31-I13	AT5G06980.2	similar to unknown protein [Arabidopsis thaliana] (TAIR:AT3G12320.1)	1e-55
Cluster00005	RTFL01-01-A05 RTFL01-01-C04 RTFL01-01-E09 RTFL01-02-F19 RTFL01-03-G02 RTFL01-03-K05 RTFL01-03-O16 RTFL01-04-F05 RTFL01-04-J23 RTFL01-05-D19 RTFL01-05-M12 RTFL01-06-B22 RTFL01-06-J13 RTFL01-06-L01 RTFL01-06-N12 RTFL01-07-P18 RTFL01-08-F08 RTFL01-08-G09 RTFL01-08-G19 RTFL01-08-I14 RTFL01-08-J03 RTFL01-08-P20 RTFL01-11-M21 RTFL01-12-B20 RTFL01-13-A03 RTFL01-13-C03 RTFL01-13-I24 RTFL01-13-O11 RTFL01-…	AT5G38410.1	ribulose bisphosphate carboxylase small chain 3B / RuBisCO small subunit 3B (RBCS-3B) (ATS3B)	1e-166	GO:0004497 GO:0009573 GO:0009853 GO:0015977 GO:0015977 GO:0015979 GO:0016491 GO:0016829 GO:0016984 GO:0016984
Cluster00006	RTFL01-01-A07	AT3G49910.1	60S ribosomal protein L26 (RPL26A)	1e-141	GO:0003735 GO:0003735 GO:0005622 GO:0005840 GO:0006412 GO:0006412 GO:0015934
Cluster00007	RTFL01-01-A08 RTFL01-07-A20 RTFL01-15-G10 RTFL01-22-J05 RTFL01-43-K07 RTFL01-52-B18	AT2G03410.1	Mo25 family protein	0.41
Cluster00008	RTFL01-01-A09 RTFL01-04-I24	AT3G03720.1	CAT4 (CATIONIC AMINO ACID TRANSPORTER 4)	1e-120	GO:0006810 GO:0006810 GO:0006865 GO:0015171 GO:0016020 GO:0016020 GO:0016021
Cluster00009	RTFL01-01-A10	AT4G08230.1	glycine-rich protein	2e-39	GO:0008430
Cluster00010	RTFL01-01-A11 RTFL01-11-H21 RTFL01-12-H24 RTFL01-18-O12 RTFL01-23-A21 RTFL01-23-B21 RTFL01-28-F22 RTFL01-34-K03 RTFL01-37-J17 RTFL01-39-D04 RTFL01-41-H23 RTFL01-47-L16 RTFL01-49-O18 RTFL01-52-B24	AT1G43170.3	ARP1 (ARABIDOPSIS RIBOSOMAL PROTEIN 1)	0	GO:0003735 GO:0005622 GO:0005840 GO:0006412 GO:0030529
Cluster00011	RTFL01-01-A12 RTFL01-06-L10 RTFL01-13-H17 RTFL01-14-P09 RTFL01-16-A13 RTFL01-16-F02 RTFL01-33-O14 RTFL01-37-I05	AT3G07460.2	similar to unknown protein [Arabidopsis thaliana] (TAIR:AT3G07470.1)	6e-13
Cluster00012	RTFL01-01-A13	AT1G72970.1	HTH (HOTHEAD)	1e-166	GO:0016614
Cluster00013	RTFL01-01-A14 RTFL01-38-D12 RTFL01-39-H12	AT5G43760.1	beta-ketoacyl-CoA synthase, putative	1e-172	GO:0008415
Cluster00014	RTFL01-01-A15	AT5G05510.1	protein kinase-related	1.2
Cluster00015	RTFL01-01-A16 RTFL01-08-F23 RTFL01-18-E06	AT4G18880.1	AT-HSFA4A (Arabidopsis thaliana heat shock transcription factor A4A)	1e-114	GO:0003700 GO:0005634 GO:0006355 GO:0043565
Cluster00016	RTFL01-01-A18 RTFL01-13-L13 RTFL01-26-I06	AT5G15810.1	N2,N2-dimethylguanosine tRNA methyltransferase family protein	0	GO:0003723 GO:0004809 GO:0008033 GO:0008168 GO:0016740
Cluster00017	RTFL01-01-A20	AT4G37270.1	HMA1 (Heavy metal ATPase 1)	0	GO:0000166 GO:0003824 GO:0005524 GO:0005524 GO:0005524 GO:0005524 GO:0006810 GO:0008152 GO:0015662 GO:0015662 GO:0016020 GO:0016020 GO:0016020 GO:0016021 GO:0016021 GO:0016787 GO:0016818 GO:0016820 GO:0030001 GO:0030001 GO:0046872 GO:0046873
Cluster00018	RTFL01-01-A21 RTFL01-04-J17 RTFL01-10-P11 RTFL01-25-B15 RTFL01-25-C17 RTFL01-27-B09 RTFL01-30-N24 RTFL01-37-A20 RTFL01-41-J13	AT2G44350.1	ATCS (CITRATE SYNTHASE 4)	0	GO:0004108 GO:0005737 GO:0006099 GO:0016740 GO:0046912
Cluster00019	RTFL01-01-A23 RTFL01-17-B06 RTFL01-36-B05	AT5G40380.1	protein kinase family protein	5e-86	GO:0004672 GO:0004674 GO:0005524 GO:0006468 GO:0006468
Cluster00020	RTFL01-01-B01 RTFL01-22-D12	AT3G47470.1	LHCA4 (Photosystem I light harvesting complex gene 4)	0	GO:0009507 GO:0009765 GO:0016020
Cluster00021	RTFL01-01-B02	AT5G26280.1	meprin and TRAF homology domain-containing protein / MATH domain-containing protein	1e-152	GO:0003690 GO:0004221 GO:0006265 GO:0006511 GO:0008233
Cluster00022	RTFL01-01-B03 RTFL01-05-F09 RTFL01-13-G12 RTFL01-32-P20	AT4G36800.1	RCE1 (RUB1 CONJUGATING ENZYME 1)	1e-145	GO:0006464 GO:0006512 GO:0006512 GO:0016874 GO:0019787
Cluster00023	RTFL01-01-B04 RTFL01-08-K11 RTFL01-09-J09 RTFL01-21-F22 RTFL01-25-K15 RTFL01-30-N12 RTFL01-35-M02 RTFL01-44-A13 RTFL01-46-A09	AT3G14230.3	RAP2.2	1e-128	GO:0003677 GO:0003700 GO:0005634 GO:0006350 GO:0006355 GO:0006355
Cluster00024	RTFL01-01-B05 RTFL01-08-A07 RTFL01-08-B07 RTFL01-15-I13 RTFL01-28-O12 RTFL01-31-E03 RTFL01-42-F11	AT2G34250.2	protein translocase	0	GO:0009306 GO:0015450 GO:0016020
Cluster00025	RTFL01-01-B06 RTFL01-06-B13 RTFL01-23-F05 RTFL01-25-N08	AT1G08490.1	ATCPNIFS/ATNFS2/ATSUFS/CPNIFS/SUFS (CHLOROPLASTIC NIFS-LIKE CYSTEINE DESULFURASE)	0	GO:0003824 GO:0006534 GO:0008152 GO:0008483 GO:0008483 GO:0016740 GO:0030170 GO:0030170 GO:0031071
Cluster00026	RTFL01-01-B07 RTFL01-33-F05 RTFL01-37-C24 RTFL01-37-N04 RTFL01-46-F05 RTFL01-49-C13	AT3G03870.2	similar to unknown protein [Arabidopsis thaliana] (TAIR:AT5G18130.1)	1e-108	GO:0045454
Cluster00027	RTFL01-01-B08 RTFL01-05-D13 RTFL01-41-N06 RTFL01-49-I14 RTFL01-50-K02	AT3G56050.2	protein kinase family protein	1e-123	GO:0004672 GO:0004713 GO:0005524 GO:0005524 GO:0006468 GO:0006468
Cluster00028	RTFL01-01-B09	AT1G30070.1	SGS domain-containing protein	0	GO:0005488
Cluster00029	RTFL01-01-B10	AT2G31440.1	protein binding	1e-146	GO:0005515 GO:0016021 GO:0016485 GO:0043085
Cluster00030	RTFL01-01-B11 RTFL01-23-M17	AT2G39930.1	ATISA1/ISA1 (ISOAMYLASE 1)	0	GO:0003824 GO:0003824 GO:0004553 GO:0004553 GO:0005509 GO:0005975 GO:0005975 GO:0005975 GO:0005975 GO:0010021 GO:0010368 GO:0019156 GO:0043169 GO:0043169
Cluster00031	RTFL01-01-B12 RTFL01-02-A11 RTFL01-05-B24 RTFL01-13-P22 RTFL01-37-J15 RTFL01-38-H01 RTFL01-43-D20 RTFL01-47-B18 RTFL01-48-G07	AT5G55960.1	similar to Unknown protein [Medicago truncatula] (GB:ABE89316.1)	1e-145	GO:0005515 GO:0005515
Cluster00032	RTFL01-01-B13 RTFL01-09-F07	AT5G12850.1	zinc finger (CCCH-type) family protein	2e-61	GO:0003676 GO:0005737 GO:0008270 GO:0045449
Cluster00033	RTFL01-01-B14 RTFL01-01-P10 RTFL01-24-F24 RTFL01-42-K15 RTFL01-47-O06 RTFL01-50-E05	AT1G47128.1	cysteine proteinase (RD21A) / thiol protease	1e-133	GO:0004197 GO:0006508 GO:0006508 GO:0008233 GO:0008234 GO:0008234 GO:0008234 GO:0016787
Cluster00034	RTFL01-01-B15 RTFL01-29-K19	AT1G67850.2	similar to unknown protein [Arabidopsis thaliana] (TAIR:AT1G13000.2)	1e-168	GO:0015031 GO:0016021
Cluster00035	RTFL01-01-B16 RTFL01-06-O08 RTFL01-13-A10 RTFL01-25-J11 RTFL01-52-B13	AT1G72150.1	PATL1 (PATELLIN 1)	1e-130	GO:0006810 GO:0016021
Cluster00036	RTFL01-01-B17 RTFL01-21-E16 RTFL01-27-K23 RTFL01-37-B12 RTFL01-46-D10	AT1G55480.1	binding / protein binding	1e-151	GO:0005515
Cluster00037	RTFL01-01-B18 RTFL01-01-P15	AT1G15880.1	GOS11 (GOLGI SNARE 11)	1e-133	GO:0005199 GO:0019867
Cluster00038	RTFL01-01-B19 RTFL01-33-I02 RTFL01-51-H24 RTFL01-52-N24	AT5G41970.1	similar to unknown protein [Arabidopsis thaliana] (TAIR:AT3G49320.1)	0	GO:0005615
Cluster00039	RTFL01-01-B20 RTFL01-02-A19	AT5G59500.1	protein-S-isoprenylcysteine O-methyltransferase	1e-174	GO:0004671 GO:0006481 GO:0016021
Cluster00040	RTFL01-01-B21 RTFL01-08-D05 RTFL01-16-D05 RTFL01-33-G21	AT1G05010.1	EFE (ethylene forming enzyme)	1e-154	GO:0005506 GO:0016491
Cluster00041	RTFL01-01-B22 RTFL01-02-A21 RTFL01-13-C02 RTFL01-52-L10	AT2G40890.1	CYP98A3 (cytochrome P450, family 98, subfamily A, polypeptide 3)	0	GO:0004497 GO:0004497 GO:0004497 GO:0005506 GO:0005506 GO:0005506 GO:0006118 GO:0006118 GO:0016491 GO:0020037 GO:0020037 GO:0046872
Cluster00042	RTFL01-01-B23	AT5G11730.1	similar to unknown protein [Arabidopsis thaliana] (TAIR:AT5G25970.1)	1e-108	GO:0003676 GO:0003676 GO:0003676 GO:0003677 GO:0003887 GO:0003889 GO:0003889 GO:0004148 GO:0004386 GO:0005515 GO:0005524 GO:0005524 GO:0005737 GO:0005737 GO:0005737 GO:0006118 GO:0006118 GO:0006139 GO:0006260 GO:0006260 GO:0006260 GO:0008026 GO:0008152 GO:0008408 GO:0008408 GO:0008415 GO:0016491 GO:0016491 GO:0016491 GO:0016491 GO:0016818 GO:0019538 GO:0045454 GO:0050660 GO:0050660
Cluster00043	RTFL01-01-B24 RTFL01-23-E06	AT4G13820.1	disease resistance family protein / LRR family protein	5e-99	GO:0005515
Cluster00044	RTFL01-01-C01 RTFL01-30-J03 RTFL01-43-N02	AT3G05090.2	transducin family protein / WD-40 repeat family protein	1e-130
Cluster00045	RTFL01-01-C03 RTFL01-20-O21 RTFL01-33-A24 RTFL01-44-O02	AT3G23600.1	dienelactone hydrolase family protein	0	GO:0005634 GO:0005737 GO:0016787
Cluster00046	RTFL01-01-C05 RTFL01-01-K21 RTFL01-05-B12 RTFL01-07-G01 RTFL01-11-K09 RTFL01-14-G04 RTFL01-18-N01 RTFL01-19-B15 RTFL01-22-A16 RTFL01-22-A24 RTFL01-24-G22 RTFL01-27-J10 RTFL01-28-A21 RTFL01-28-I03 RTFL01-33-H17 RTFL01-36-M15 RTFL01-36-N22 RTFL01-40-M19 RTFL01-46-L12 RTFL01-46-P12 RTFL01-47-M20 RTFL01-50-H11 RTFL01-52-D10 RTFL01-52-M06	AT1G29930.1	CAB1 (CHLOROPHYLL A/B BINDING PROTEIN 1)	0	GO:0009507 GO:0009765 GO:0016020
Cluster00047	RTFL01-01-C06 RTFL01-02-J16 RTFL01-08-C14 RTFL01-10-B13 RTFL01-14-F18 RTFL01-14-O24 RTFL01-39-K18	AT2G20570.1	GPRI1 (GOLDEN2-LIKE 1)	1e-104	GO:0003677 GO:0045449
Cluster00048	RTFL01-01-C07 RTFL01-11-A13	AT5G53280.1	PDV1 (PLASTID DIVISION1)	0	GO:0009707 GO:0010020
Cluster00049	RTFL01-01-C08	AT1G30400.2	ATMRP1 (Arabidopsis thaliana multidrug resistance-associated protein 1)	0	GO:0000166 GO:0000166 GO:0005524 GO:0005524 GO:0005524 GO:0005524 GO:0006810 GO:0006810 GO:0016021 GO:0016021 GO:0016887 GO:0017111 GO:0042626 GO:0042626
Cluster00050	RTFL01-01-C09 RTFL01-36-J15 RTFL01-51-B04	AT1G06110.1	SKIP16 (SKP1/ASK-INTERACTING PROTEIN 16)	1e-154	GO:0005515
Cluster00051	RTFL01-01-C10 RTFL01-18-K16 RTFL01-31-E16 RTFL01-35-E10 RTFL01-43-J04 RTFL01-44-A10 RTFL01-44-H14	AT3G12930.1	similar to Os09g0493600 [Oryza sativa (japonica cultivar-group)] (GB:NP_001063546.1)	0	GO:0004852 GO:0006511 GO:0033014
Cluster00052	RTFL01-01-C11 RTFL01-09-N17 RTFL01-15-D23 RTFL01-15-K03 RTFL01-19-B07 RTFL01-21-P09 RTFL01-22-J16 RTFL01-27-H16 RTFL01-29-B20 RTFL01-42-D11 RTFL01-43-K08	AT5G66680.1	DGL1 (defective glycosylation 1)	0	GO:0004579 GO:0005789 GO:0016740 GO:0018279
Cluster00053	RTFL01-01-C12 RTFL01-07-J02 RTFL01-42-H17 RTFL01-46-B06	AT5G35690.1	similar to zinc ion binding [Arabidopsis thaliana] (TAIR:AT1G55915.1)	1e-123	GO:0003676 GO:0005622 GO:0005622 GO:0008270 GO:0008270
Cluster00054	RTFL01-01-C13 RTFL01-45-O05	AT4G28040.4	nodulin MtN21 family protein	1e-147	GO:0016020
Cluster00055	RTFL01-01-C14	AT1G27100.1	similar to unknown protein [Arabidopsis thaliana] (TAIR:AT1G69890.1)	1e-138
Cluster00056	RTFL01-01-C15 RTFL01-02-H09 RTFL01-09-C15 RTFL01-16-M03 RTFL01-19-I10 RTFL01-23-B14 RTFL01-30-B09 RTFL01-31-L12 RTFL01-40-E06 RTFL01-50-A02	AT2G43970.2	La domain-containing protein	1e-126	GO:0003723 GO:0005634 GO:0006396 GO:0030529
Cluster00057	RTFL01-01-C16 RTFL01-01-J03 RTFL01-01-N10 RTFL01-12-P06 RTFL01-19-D07 RTFL01-23-D15 RTFL01-30-A04 RTFL01-42-G24 RTFL01-52-A19	AT1G70580.4	AOAT2 (ALANINE-2-OXOGLUTARATE AMINOTRANSFERASE 2)	0	GO:0003824 GO:0003824 GO:0008483 GO:0009058 GO:0009058 GO:0016740 GO:0016769 GO:0016847 GO:0030170 GO:0030170 GO:0030170
Cluster00058	RTFL01-01-C17	AT5G39320.1	UDP-glucose 6-dehydrogenase, putative	1e-132	GO:0006118 GO:0006118 GO:0006118 GO:0006118 GO:0006118 GO:0006118 GO:0016616 GO:0016616 GO:0016616 GO:0016616 GO:0016616 GO:0016616 GO:0051287 GO:0051287 GO:0051287 GO:0051287 GO:0051287 GO:0051287
Cluster00059	RTFL01-01-C18 RTFL01-25-C23	AT2G41530.1	esterase, putative	1e-173	GO:0016787
Cluster00060	RTFL01-01-C19 RTFL01-04-O05 RTFL01-05-G11 RTFL01-37-I19	AT1G78920.1	AVP2 (ARABIDOPSIS VACUOLAR H+PYROPHOSPHATASE 2)	1e-131	GO:0004427 GO:0009678 GO:0015992 GO:0016020
Cluster00061	RTFL01-01-C20 RTFL01-19-G16 RTFL01-22-N15 RTFL01-27-A24 RTFL01-29-L22 RTFL01-31-O15 RTFL01-40-I02 RTFL01-45-H07 RTFL01-48-H04 RTFL01-49-P08 RTFL01-51-J03	AT3G61600.1	ATPOB1 (Arabidopsis thaliana POZ/BTB containing-protein 1)	0	GO:0005515 GO:0005515 GO:0005515
Cluster00062	RTFL01-01-C21 RTFL01-19-E23 RTFL01-43-O04	AT2G28070.1	ABC transporter family protein	0	GO:0000166 GO:0000166 GO:0005524 GO:0005524 GO:0006810 GO:0016887 GO:0017111
Cluster00063	RTFL01-01-C22 RTFL01-12-I01 RTFL01-21-P17 RTFL01-22-D18 RTFL01-36-K08 RTFL01-47-B21 RTFL01-49-P13 RTFL01-50-N08	AT4G02280.1	SUS3	1e-127	GO:0005985 GO:0009058 GO:0016157
Cluster00064	RTFL01-01-C23 RTFL01-22-P02 RTFL01-49-H05	AT4G33680.1	AGD2 (ABERRANT GROWTH AND DEATH 2)	0	GO:0003824 GO:0003824 GO:0008483 GO:0009058 GO:0016740 GO:0016769 GO:0030170 GO:0030170 GO:0030170
Cluster00065	RTFL01-01-D01 RTFL01-13-M02 RTFL01-17-A11 RTFL01-50-O24	AT2G43100.1	aconitase C-terminal domain-containing protein	1e-179	GO:0008152 GO:0016836
Cluster00066	RTFL01-01-D03 RTFL01-42-G07	AT2G27730.1	Identical to Unknown mitochondrial protein At2g27730 [Arabidopsis Thaliana] (GB:Q9ZUX4	1e-83
Cluster00067	RTFL01-01-D04 RTFL01-02-C03 RTFL01-14-F07 RTFL01-23-I17	AT2G47910.2	CRR6 (CHLORORESPIRATORY REDUCTION 6)	5e-84
Cluster00068	RTFL01-01-D05	AT5G47840.1	adenylate kinase, chloroplast, putative / ATP-AMP transphosphorylase, putative	2e-85	GO:0005524 GO:0005524 GO:0005524 GO:0006139 GO:0006139 GO:0016301 GO:0016740 GO:0016776 GO:0019201 GO:0019201 GO:0019201
Cluster00069	RTFL01-01-D07 RTFL01-18-M14 RTFL01-22-L20	AT5G48230.2	ACAT2/EMB1276 (ACETOACETYL-COA THIOLASE 2, EMBRYO DEFECTIVE 1276)	1e-150	GO:0016740
Cluster00070	RTFL01-01-D08 RTFL01-02-C07	AT3G52300.1	ATP synthase D chain-related	0	GO:0015986 GO:0016469 GO:0046933 GO:0046961
Cluster00071	RTFL01-01-D09 RTFL01-15-I06 RTFL01-24-J03 RTFL01-29-A17 RTFL01-36-J22	AT3G55410.1	2-oxoglutarate dehydrogenase E1 component, putative / oxoglutarate decarboxylase, putative / alpha-ketoglutaric dehydrogenase, putative	0	GO:0004591 GO:0006096 GO:0008152 GO:0016624 GO:0030976
Cluster00072	RTFL01-01-D13 RTFL01-03-M13 RTFL01-17-C10 RTFL01-20-E13 RTFL01-20-J15 RTFL01-50-E10	AT3G53580.1	diaminopimelate epimerase family protein	0	GO:0008837 GO:0008837 GO:0009089
Cluster00073	RTFL01-01-D14 RTFL01-50-J11	AT5G49020.1	protein arginine N-methyltransferase family protein	6e-67	GO:0000786 GO:0003677 GO:0005634 GO:0006334
Cluster00074	RTFL01-01-D15 RTFL01-04-J09 RTFL01-06-K24 RTFL01-13-H15 RTFL01-26-D22 RTFL01-30-L24 RTFL01-35-L01 RTFL01-37-N08 RTFL01-49-B16	AT2G41900.1	zinc finger (CCCH-type) family protein	1e-157	GO:0003676 GO:0008270 GO:0045449
Cluster00075	RTFL01-01-D16	AT3G25530.1	6-phosphogluconate dehydrogenase NAD-binding domain-containing protein	3e-84	GO:0004601 GO:0004601 GO:0004601 GO:0004601 GO:0006979 GO:0006979 GO:0046872
Cluster00076	RTFL01-01-D17	AT1G66260.1	RNA and export factor-binding protein, putative	2e-38	GO:0000166 GO:0003676
Cluster00077	RTFL01-01-D18	AT2G29300.1	tropinone reductase, putative / tropine dehydrogenase, putative	7e-64	GO:0008152 GO:0008152 GO:0016491 GO:0016491 GO:0016491
Cluster00078	RTFL01-01-D19 RTFL01-10-M13 RTFL01-14-H03 RTFL01-19-M18 RTFL01-20-N09 RTFL01-31-A08 RTFL01-31-O19 RTFL01-34-E16 RTFL01-42-D16 RTFL01-44-A09 RTFL01-46-G06 RTFL01-47-K20	AT3G44300.1	NIT2 (NITRILASE 2)	1e-131	GO:0006807 GO:0016810 GO:0016810
Cluster00079	RTFL01-01-D20 RTFL01-02-C19 RTFL01-05-L11 RTFL01-13-M17 RTFL01-31-J08 RTFL01-34-A22 RTFL01-41-G08 RTFL01-43-I12 RTFL01-50-N09	AT4G21280.1	PSBQ/PSBQ-1/PSBQA	0	GO:0005509 GO:0009654 GO:0015979 GO:0019898
Cluster00080	RTFL01-01-D23	AT3G10700.1	GHMP kinase family protein	1e-33	GO:0000786 GO:0003677 GO:0005634 GO:0006334
Cluster00081	RTFL01-01-D24 RTFL01-02-C23 RTFL01-26-N05	AT1G48240.1	ATNPSN12 (novel plant SNARE 12)	1e-151	GO:0006886 GO:0016020
Cluster00082	RTFL01-01-E01	AT5G13240.1	similar to conserved hypothetical protein [Medicago truncatula] (GB:ABE92223.1)	1e-132	GO:0016020 GO:0016760 GO:0030244
Cluster00083	RTFL01-01-E02 RTFL01-09-G01 RTFL01-39-M17	AT2G47800.1	ATMRP4 (Arabidopsis thaliana multidrug resistance-associated protein 4)	1e-139	GO:0000166 GO:0000166 GO:0005524 GO:0005524 GO:0005524 GO:0005524 GO:0006810 GO:0006810 GO:0016021 GO:0016021 GO:0016887 GO:0017111 GO:0042626 GO:0042626
Cluster00084	RTFL01-01-E03	AT2G32860.2	glycosyl hydrolase family 1 protein	9e-91	GO:0003824 GO:0004553 GO:0005975 GO:0005975 GO:0043169
Cluster00085	RTFL01-01-E04 RTFL01-02-C11 RTFL01-02-C21 RTFL01-19-I07 RTFL01-23-A23 RTFL01-35-K19 RTFL01-42-J20	AT3G62120.2	tRNA synthetase class II (G, H, P and S) family protein	0	GO:0000166 GO:0000166 GO:0000166 GO:0000166 GO:0000166 GO:0004812 GO:0004812 GO:0004812 GO:0004827 GO:0004827 GO:0004827 GO:0005524 GO:0005524 GO:0005524 GO:0005524 GO:0005524 GO:0005524 GO:0005737 GO:0005737 GO:0005737 GO:0005737 GO:0005737 GO:0006412 GO:0006412 GO:0006412 GO:0006412 GO:0006412 GO:0006412 GO:0006418 GO:0006418 GO:0006433 GO:0006433 GO:0006433 GO:0016874
Cluster00086	RTFL01-01-E05	AT3G46440.2	UXS5 (UDP-Xyl synthase 5)	0	GO:0003824 GO:0016829 GO:0044237 GO:0048040 GO:0050662
Cluster00087	RTFL01-01-E06	AT1G63140.2	O-methyltransferase, putative	7e-70	GO:0008168 GO:0008171 GO:0016740
Cluster00088	RTFL01-01-E07 RTFL01-29-F14	AT5G35180.1	similar to EDR2 (enhanced disease resistance 2), lipid binding [Arabidopsis thaliana] (TAIR:AT4G19040.1)	1e-169
Cluster00089	RTFL01-01-E08 RTFL01-29-H09 RTFL01-39-L14 RTFL01-40-F09	AT2G32415.1	3'-5' exonuclease/ nucleic acid binding	1e-160	GO:0003676 GO:0005622 GO:0008408
Cluster00090	RTFL01-01-E11	AT1G07240.1	UDP-glucoronosyl/UDP-glucosyl transferase family protein	9e-82	GO:0008152 GO:0016740 GO:0016757 GO:0016758
Cluster00091	RTFL01-01-E12	AT5G59680.1	leucine-rich repeat protein kinase, putative	1e-43	GO:0000166 GO:0004672 GO:0004674 GO:0004674 GO:0004872 GO:0005515 GO:0005524 GO:0005524 GO:0006468 GO:0006468 GO:0016301 GO:0016740
Cluster00092	RTFL01-01-E13	AT1G01160.1	GIF2 (GRF1-INTERACTING FACTOR 2)	1e-82	GO:0045735
Cluster00093	RTFL01-01-E14 RTFL01-21-J01 RTFL01-30-C18 RTFL01-42-I03 RTFL01-42-K01 RTFL01-44-K16	AT1G69420.1	zinc finger (DHHC type) family protein	1e-120	GO:0000786 GO:0003677 GO:0005634 GO:0006334
Cluster00094	RTFL01-01-E15 RTFL01-05-O08 RTFL01-47-D13	AT5G21090.1	leucine-rich repeat protein, putative	0	GO:0005515
Cluster00095	RTFL01-01-E16	AT1G76090.1	SMT3 (S-adenosyl-methionine-sterol-C-methyltransferase 3)	1e-135	GO:0008152 GO:0008168
Cluster00096	RTFL01-01-E17 RTFL01-49-K01	AT1G60690.1	aldo/keto reductase family protein	1e-152	GO:0016491
Cluster00097	RTFL01-01-E19	AT5G27120.1	SAR DNA-binding protein, putative	1e-160	GO:0003677
Cluster00098	RTFL01-01-E20 RTFL01-03-I23 RTFL01-10-H02 RTFL01-13-J21 RTFL01-27-J06 RTFL01-32-L01 RTFL01-40-P16 RTFL01-44-K19 RTFL01-50-E07	AT2G24200.1	cytosol aminopeptidase	1e-174	GO:0004177 GO:0004177 GO:0004178 GO:0005622 GO:0005737 GO:0006508 GO:0019538 GO:0030145
Cluster00099	RTFL01-01-E21	AT3G09470.2	Identical to UNC93-like protein [Arabidopsis Thaliana] (GB:Q94AA1	0	GO:0005215 GO:0005215 GO:0006810 GO:0006810 GO:0016020 GO:0016021
Cluster00100	RTFL01-01-E22 RTFL01-09-K13 RTFL01-24-D11	AT5G51970.2	sorbitol dehydrogenase, putative / L-iditol 2-dehydrogenase, putative	0	GO:0008270 GO:0008270 GO:0008270 GO:0008270 GO:0016491 GO:0016491 GO:0016491 GO:0016616 GO:0046872 GO:0051287
Cluster00101	RTFL01-01-E23	AT3G17090.1	protein phosphatase 2C family protein / PP2C family protein	2e-85	GO:0003824 GO:0004721 GO:0015071 GO:0016787
Cluster00102	RTFL01-01-E24	AT5G52470.1	FIB1 (FIBRILLARIN 1)	7e-88	GO:0003723 GO:0005634 GO:0006364
Cluster00103	RTFL01-01-F01 RTFL01-05-J20 RTFL01-05-L24 RTFL01-06-O19 RTFL01-07-J23 RTFL01-09-M08 RTFL01-10-C18 RTFL01-10-G19 RTFL01-11-M17 RTFL01-17-D06 RTFL01-17-N18 RTFL01-19-M02 RTFL01-23-P23 RTFL01-25-I08 RTFL01-26-G10 RTFL01-26-J11 RTFL01-27-H07 RTFL01-29-L11 RTFL01-30-C16 RTFL01-35-B10 RTFL01-35-E11 RTFL01-37-B23 RTFL01-42-O15 RTFL01-45-B17 RTFL01-45-D16 RTFL01-48-P23	AT3G47470.1	LHCA4 (Photosystem I light harvesting complex gene 4)	0	GO:0009507 GO:0009765 GO:0016020
Cluster00104	RTFL01-01-F02	AT3G15780.1	similar to unknown protein [Arabidopsis thaliana] (TAIR:AT1G52550.1)	1e-83
Cluster00105	RTFL01-01-F03 RTFL01-02-N21 RTFL01-06-F24 RTFL01-06-H11 RTFL01-07-L16 RTFL01-10-L05 RTFL01-13-L17 RTFL01-18-F13 RTFL01-23-E17 RTFL01-24-J12 RTFL01-29-G17 RTFL01-29-J24 RTFL01-30-C23 RTFL01-32-L10 RTFL01-32-M13 RTFL01-34-N24 RTFL01-35-A06 RTFL01-35-B17 RTFL01-36-K07 RTFL01-37-N12 RTFL01-42-J04 RTFL01-44-A07 RTFL01-49-D10 RTFL01-50-O18 RTFL01-52-E14	AT1G29910.1	CAB3 (CHLOROPHYLL A/B BINDING PROTEIN 3)	0	GO:0009507 GO:0009765 GO:0016020
Cluster00106	RTFL01-01-F04 RTFL01-01-P05 RTFL01-02-B06 RTFL01-02-L22 RTFL01-04-H17 RTFL01-05-A16 RTFL01-05-D14 RTFL01-05-J06 RTFL01-05-J22 RTFL01-05-L02 RTFL01-11-G08 RTFL01-13-H02 RTFL01-13-J03 RTFL01-13-N21 RTFL01-14-A15 RTFL01-14-L01 RTFL01-18-I11 RTFL01-22-P16 RTFL01-24-H24 RTFL01-25-B24 RTFL01-27-F14 RTFL01-27-H17 RTFL01-27-K07 RTFL01-28-D02 RTFL01-28-D12 RTFL01-29-C16 RTFL01-29-P19 RTFL01-32-P15 RTFL01-…	AT1G12900.2	GAPA-2	0	GO:0004365 GO:0006006 GO:0006096 GO:0008943 GO:0016491 GO:0051287 GO:0051287
Cluster00107	RTFL01-01-F05 RTFL01-20-N10	AT2G44020.1	mitochondrial transcription termination factor-related / mTERF-related	1e-175	GO:0007155
Cluster00108	RTFL01-01-F06 RTFL01-43-E03	AT1G13060.1	PBE1 (20S proteasome beta subunit E1)	0	GO:0004175 GO:0004298 GO:0004298 GO:0005737 GO:0005829 GO:0005839 GO:0005839 GO:0006511 GO:0006511 GO:0008233 GO:0016787 GO:0043234
Cluster00109	RTFL01-01-F07 RTFL01-11-K14 RTFL01-14-C04 RTFL01-16-I20 RTFL01-43-L06	AT3G48990.1	AMP-dependent synthetase and ligase family protein	0	GO:0003824 GO:0008152 GO:0016874
Cluster00110	RTFL01-01-F08 RTFL01-02-E07 RTFL01-06-P01 RTFL01-11-G09 RTFL01-11-H09 RTFL01-19-G06 RTFL01-46-D11	AT3G10300.3	calcium-binding EF hand family protein	0	GO:0005509 GO:0005509
Cluster00111	RTFL01-01-F09 RTFL01-04-A21	AT1G14660.1	ATNHX8 (Arabidopsis thaliana Naﱿ exchanger 8)	1e-164	GO:0006810 GO:0006885 GO:0015299 GO:0016021 GO:0016021
Cluster00112	RTFL01-01-F10 RTFL01-28-M16	AT3G55290.2	short-chain dehydrogenase/reductase (SDR) family protein	0	GO:0008152 GO:0008152 GO:0016491 GO:0016491 GO:0016491
Cluster00113	RTFL01-01-F11	AT2G45810.1	DEAD/DEAH box helicase, putative	1e-46	GO:0000166 GO:0003676 GO:0003676 GO:0004386 GO:0004386 GO:0005524 GO:0005524 GO:0005524 GO:0008026 GO:0016787
Cluster00114	RTFL01-01-F12	AT2G44270.1	similar to unknown protein [Arabidopsis thaliana] (TAIR:AT1G76170.1)	0	GO:0004842 GO:0005622 GO:0006464 GO:0006512 GO:0006512
Cluster00115	RTFL01-01-F13 RTFL01-03-F04	AT2G42710.1	ribosomal protein L1 family protein	1e-139	GO:0003723 GO:0003735 GO:0003735 GO:0005622 GO:0005840 GO:0006412 GO:0006412 GO:0015934
Cluster00116	RTFL01-01-F14 RTFL01-19-F06 RTFL01-39-D18	AT1G08190.1	vacuolar assembly protein, putative (VPS41)	1e-148	GO:0005515 GO:0008270 GO:0008270 GO:0046872
Cluster00117	RTFL01-01-F15 RTFL01-16-C15 RTFL01-27-H02 RTFL01-42-N15	AT5G37510.2	EMB1467 (EMBRYO DEFECTIVE 1467)	0	GO:0005506 GO:0006118 GO:0008137 GO:0008137 GO:0009055 GO:0016020 GO:0016491 GO:0016491 GO:0016651 GO:0042773 GO:0046872 GO:0051536 GO:0051536 GO:0051536 GO:0051537 GO:0051539
Cluster00118	RTFL01-01-F16 RTFL01-32-A13 RTFL01-43-I05	AT1G21450.1	SCL1 (SCARECROW-LIKE 1)	1e-170	GO:0045449
Cluster00119	RTFL01-01-F17	AT1G77920.1	bZIP family transcription factor	3e-84	GO:0003677 GO:0003700 GO:0003700 GO:0005634 GO:0005634 GO:0006355 GO:0006355 GO:0043565 GO:0043565 GO:0046983 GO:0046983
Cluster00120	RTFL01-01-F18 RTFL01-21-E13 RTFL01-35-M09 RTFL01-40-C21 RTFL01-40-E15 RTFL01-42-D04	AT1G12050.1	fumarylacetoacetase, putative	0	GO:0003824 GO:0003824 GO:0004334 GO:0004334 GO:0008152 GO:0008152 GO:0009072 GO:0009072
Cluster00121	RTFL01-01-F19 RTFL01-08-F12 RTFL01-09-C17 RTFL01-11-N24 RTFL01-12-F14 RTFL01-17-L02 RTFL01-25-K16 RTFL01-26-F02 RTFL01-28-E02 RTFL01-35-H04 RTFL01-36-F03 RTFL01-37-F07 RTFL01-37-O05 RTFL01-41-G04	AT1G37130.1	NIA2 (NITRATE REDUCTASE 2)	1e-142	GO:0005506 GO:0005506 GO:0006118 GO:0006118 GO:0006118 GO:0006118 GO:0006118 GO:0006118 GO:0006118 GO:0016491 GO:0016491 GO:0016491 GO:0016491 GO:0016491 GO:0016491 GO:0020037 GO:0020037 GO:0030151 GO:0030151 GO:0042128 GO:0046857 GO:0046872 GO:0046914 GO:0050660
Cluster00122	RTFL01-01-F20	AT3G51840.1	ACX4 (ACYL-COA OXIDASE 4)	1e-159	GO:0003995 GO:0003995 GO:0003995 GO:0003995 GO:0006118 GO:0006118 GO:0006118 GO:0006118 GO:0008152 GO:0016627 GO:0050660
Cluster00123	RTFL01-01-F21 RTFL01-15-I23 RTFL01-49-H22	AT4G00520.2	acyl-CoA thioesterase	1e-162	GO:0006637 GO:0016291
Cluster00124	RTFL01-01-F22 RTFL01-02-H08 RTFL01-51-D20	AT4G28260.2	similar to expressed protein [Oryza sativa (japonica cultivar-group)] (GB:ABB47837.2)	1e-117	GO:0005622 GO:0008270
Cluster00125	RTFL01-01-F23	AT1G24470.1	short-chain dehydrogenase/reductase (SDR) family protein	1e-146	GO:0008152 GO:0008152 GO:0016491 GO:0016491 GO:0016491
Cluster00126	RTFL01-01-G01	AT4G37670.2	GCN5-related N-acetyltransferase (GNAT) family protein / amino acid kinase family protein	1e-136	GO:0004042 GO:0005737 GO:0006526 GO:0008080 GO:0008152 GO:0008652 GO:0016740
Cluster00127	RTFL01-01-G02 RTFL01-10-C14 RTFL01-12-K10 RTFL01-13-C01 RTFL01-15-A18 RTFL01-15-B17 RTFL01-49-I03	AT3G15850.1	FAD5 (FATTY ACID DESATURASE 5)	1e-157	GO:0005199 GO:0019867
Cluster00128	RTFL01-01-G03 RTFL01-15-E09	AT5G05780.1	ATHMOV34 (ASYMMETRIC LEAVES ENHANCER3)	1e-169	GO:0005829 GO:0043234
Cluster00129	RTFL01-01-G04	AT1G22570.1	proton-dependent oligopeptide transport (POT) family protein	1e-136	GO:0005215 GO:0006810 GO:0006857 GO:0016020 GO:0016021
Cluster00130	RTFL01-01-G05	AT2G19160.1	similar to unknown protein [Arabidopsis thaliana] (TAIR:AT4G30060.1)	3e-41
Cluster00131	RTFL01-01-G07 RTFL01-14-B10 RTFL01-32-I23 RTFL01-43-M07 RTFL01-46-N19	AT1G02500.2	SAM1 (S-adenosylmethionine synthetase 1)	1e-159	GO:0000166 GO:0000287 GO:0004478 GO:0004478 GO:0005524 GO:0005524 GO:0006730 GO:0006730 GO:0016740 GO:0030955 GO:0046872
Cluster00132	RTFL01-01-G08	AT4G16520.2	ATG8F (AUTOPHAGY 8F)	1e-146	GO:0004872
Cluster00133	RTFL01-01-G09 RTFL01-17-M09 RTFL01-18-A19 RTFL01-32-D17 RTFL01-33-H07 RTFL01-52-E08	AT3G13920.2	EIF4A1 (eukaryotic translation initiation factor 4A-1)	0	GO:0000166 GO:0003676 GO:0003676 GO:0003676 GO:0004386 GO:0004386 GO:0005524 GO:0005524 GO:0005524 GO:0005524 GO:0008026 GO:0008026 GO:0016787
Cluster00134	RTFL01-01-G10	AT4G13040.2	AP2 domain-containing transcription factor family protein	1e-64	GO:0003700 GO:0005634 GO:0006355
Cluster00135	RTFL01-01-G11	AT4G36820.1	transcription factor	4e-96
Cluster00136	RTFL01-01-G12 RTFL01-50-A04 RTFL01-51-M06	AT3G06430.1	EMB2750 (EMBRYO DEFECTIVE 2750)	0	GO:0005488
Cluster00137	RTFL01-01-G13 RTFL01-02-N23 RTFL01-07-A01 RTFL01-07-C04 RTFL01-11-A08 RTFL01-13-J13 RTFL01-15-M07 RTFL01-17-I12 RTFL01-17-L20 RTFL01-22-D17 RTFL01-23-O22 RTFL01-37-C02 RTFL01-37-O02 RTFL01-38-K11 RTFL01-38-P18 RTFL01-39-F10 RTFL01-43-O02 RTFL01-44-G22 RTFL01-45-F24 RTFL01-46-F09 RTFL01-46-H08 RTFL01-47-F17 RTFL01-47-L05 RTFL01-47-L14 RTFL01-51-H15	AT3G26640.1	transducin family protein / WD-40 repeat family protein	0.32	GO:0006812 GO:0008324 GO:0016021
Cluster00138	RTFL01-01-G14 RTFL01-08-I11 RTFL01-21-I13 RTFL01-32-J05 RTFL01-40-B06	AT3G51730.1	saposin B domain-containing protein	0	GO:0005764 GO:0006629 GO:0006665
Cluster00139	RTFL01-01-G15	AT1G06510.1	unknown protein	8e-76
Cluster00140	RTFL01-01-G16 RTFL01-05-E24 RTFL01-05-G09 RTFL01-06-L06 RTFL01-09-E17 RTFL01-11-L08	AT3G19820.2	DWF1 (DIMINUTO 1)	1e-164	GO:0006118
Cluster00141	RTFL01-01-G17 RTFL01-13-E01 RTFL01-16-C11 RTFL01-46-F06	AT3G30390.2	amino acid transporter family protein	1e-127	GO:0006835 GO:0016020 GO:0017153
Cluster00142	RTFL01-01-G18 RTFL01-03-K08 RTFL01-05-K17 RTFL01-14-M12 RTFL01-21-C18 RTFL01-22-J02 RTFL01-33-B07	AT5G52840.1	NADH-ubiquinone oxidoreductase-related	0.019
Cluster00143	RTFL01-01-G19	AT4G37550.2	formamidase	3e-39	GO:0004328 GO:0008152 GO:0016787 GO:0016811
Cluster00144	RTFL01-01-G20 RTFL01-32-O07 RTFL01-44-L24	AT2G45300.1	3-phosphoshikimate 1-carboxyvinyltransferase / 5-enolpyruvylshikimate-3-phosphate / EPSP synthase	0	GO:0003824 GO:0003866 GO:0003866 GO:0008652 GO:0009073 GO:0016089 GO:0016740 GO:0016765
Cluster00145	RTFL01-01-G21 RTFL01-23-E19	AT1G50010.1	TUA2 (tubulin alpha-2 chain)	0	GO:0000166 GO:0003924 GO:0005198 GO:0005525 GO:0005525 GO:0005525 GO:0005525 GO:0005874 GO:0005874 GO:0005874 GO:0007017 GO:0007018 GO:0043234 GO:0051258
Cluster00146	RTFL01-01-G23 RTFL01-06-K06	AT4G02990.1	mitochondrial transcription termination factor family protein / mTERF family protein	1e-126
Cluster00147	RTFL01-01-G24	AT5G35220.1	EGY1 (ETHYLENE-DEPENDENT GRAVITROPISM-DEFICIENT AND YELLOW-GREEN 1)	1e-142	GO:0004222 GO:0006508
Cluster00148	RTFL01-01-H01 RTFL01-37-N17	AT3G28730.1	ATHMG (HIGH MOBILITY GROUP, STRUCTURE-SPECIFIC RECOGNITION PROTEIN 1)	1e-129	GO:0003677 GO:0003677 GO:0005634 GO:0006355
Cluster00149	RTFL01-01-H02	AT4G38160.2	PDE191 (PIGMENT DEFECTIVE 191)	0
Cluster00150	RTFL01-01-H03 RTFL01-04-P02 RTFL01-07-E23	AT1G58030.1	CAT2 (CATIONIC AMINO ACID TRANSPORTER 2)	1e-123	GO:0006810 GO:0006810 GO:0006865 GO:0015171 GO:0016020 GO:0016020 GO:0016021
Cluster00151	RTFL01-01-H04	AT1G64790.1	translational activator family protein	1e-110	GO:0005488
Cluster00152	RTFL01-01-H07 RTFL01-52-C02	AT5G18280.1	ATAPY2 (APYRASE 2)	0	GO:0016787 GO:0016787
Cluster00153	RTFL01-01-H08 RTFL01-08-L24 RTFL01-09-C04 RTFL01-26-P16 RTFL01-36-E13 RTFL01-46-B14 RTFL01-48-O07 RTFL01-48-O18 RTFL01-52-G01	AT1G44575.1	NPQ4 (NONPHOTOCHEMICAL QUENCHING)	0	GO:0009765 GO:0016020
Cluster00154	RTFL01-01-H09 RTFL01-07-H16 RTFL01-07-I11 RTFL01-16-F20	AT1G80300.1	chloroplast ADP, ATP carrier protein 1 / ADP, ATP translocase 1 / adenine nucleotide translocase 1 (AATP1)	0	GO:0005471 GO:0005524 GO:0006810 GO:0016021
Cluster00155	RTFL01-01-H10 RTFL01-52-I11	AT1G77710.1	Identical to Probable ubiquitin-fold modifier 1 precursor [Arabidopsis Thaliana] (GB:Q9CA23)	1e-105
Cluster00156	RTFL01-01-H11 RTFL01-13-E24	AT3G26900.1	shikimate kinase family protein	0	GO:0004765 GO:0005524 GO:0016301
Cluster00157	RTFL01-01-H12	AT5G11250.1	disease resistance protein (TIR-NBS-LRR class), putative	0.059
Cluster00158	RTFL01-01-H13	AT5G52890.1	AT hook motif-containing protein	1e-55	GO:0006855 GO:0015238 GO:0015297 GO:0016020
Cluster00159	RTFL01-01-H15 RTFL01-15-H07	AT4G05410.1	transducin family protein / WD-40 repeat family protein	8e-79	GO:0030529
Cluster00160	RTFL01-01-H16 RTFL01-12-G22 RTFL01-20-L14 RTFL01-35-I06 RTFL01-35-P05 RTFL01-42-L10	AT1G07310.1	C2 domain-containing protein	1e-155	GO:0045735
Cluster00161	RTFL01-01-H17	AT5G10670.1	similar to unknown protein [Arabidopsis thaliana] (TAIR:AT3G28240.1)	0.0002
Cluster00162	RTFL01-01-H18	AT5G57140.1	ATPAP28/PAP28 (purple acid phosphatase 28)	9e-90	GO:0016787
Cluster00163	RTFL01-01-H19 RTFL01-07-B01 RTFL01-21-B18	AT5G24490.1	30S ribosomal protein, putative	1e-142
Cluster00164	RTFL01-01-H20 RTFL01-05-N10 RTFL01-15-J23 RTFL01-24-F06 RTFL01-37-N06 RTFL01-49-C10	AT5G26340.1	MSS1 (SUGAR TRANSPORT PROTEIN 13)	0	GO:0005215 GO:0005215 GO:0005351 GO:0006810 GO:0006810 GO:0006810 GO:0008643 GO:0016020 GO:0016020 GO:0016021 GO:0016021 GO:0016021
Cluster00165	RTFL01-01-H21 RTFL01-06-H08 RTFL01-13-E07 RTFL01-19-H04 RTFL01-29-A19 RTFL01-30-E15 RTFL01-32-J22 RTFL01-37-H24 RTFL01-40-H22	AT4G30440.1	GAE1 (UDP-D-GLUCURONATE 4-EPIMERASE 1)	0	GO:0003824 GO:0005975 GO:0016857 GO:0044237 GO:0050662
Cluster00166	RTFL01-01-H22 RTFL01-35-K11 RTFL01-43-C17 RTFL01-48-O22	AT4G15560.1	CLA1 (CLOROPLASTOS ALTERADOS 1)	0	GO:0008661 GO:0016114
Cluster00167	RTFL01-01-H23 RTFL01-01-P20 RTFL01-33-I24 RTFL01-37-P03 RTFL01-39-E22 RTFL01-41-C13 RTFL01-45-B19	AT1G09210.1	calreticulin 2 (CRT2)	0	GO:0005509 GO:0005509 GO:0005783 GO:0006457 GO:0051082
Cluster00168	RTFL01-01-H24	AT4G00220.1	LOB domain protein 30 / lateral organ boundaries domain protein 30 (LBD30)	0	GO:0005199 GO:0019867
Cluster00169	RTFL01-01-I01 RTFL01-07-D03 RTFL01-13-G21 RTFL01-41-N02 RTFL01-52-C21	AT1G08450.1	CRT3 (CALRETICULIN 3)	0	GO:0005509 GO:0005509 GO:0005783 GO:0006457 GO:0051082
Cluster00170	RTFL01-01-I03 RTFL01-12-M11 RTFL01-17-I09 RTFL01-27-D11 RTFL01-41-A21 RTFL01-49-B19	AT1G54780.1	thylakoid lumen 18.3 kDa protein	0	GO:0009535
Cluster00171	RTFL01-01-I04 RTFL01-08-F05 RTFL01-16-G21 RTFL01-18-J10 RTFL01-20-H20 RTFL01-21-P24	AT2G46550.1	similar to unknown protein [Arabidopsis thaliana] (TAIR:AT1G01240.3)	2e-82
Cluster00172	RTFL01-01-I05 RTFL01-13-A22 RTFL01-13-K13 RTFL01-24-K24 RTFL01-30-A19 RTFL01-31-O11 RTFL01-45-G21	AT1G70370.1	BURP domain-containing protein / polygalacturonase, putative	1e-159	GO:0005529
Cluster00173	RTFL01-01-I06 RTFL01-22-L05	AT2G18280.2	AtTLP2 (TUBBY LIKE PROTEIN 2)	1e-110	GO:0005515 GO:0005515 GO:0005515 GO:0005634 GO:0005737
Cluster00174	RTFL01-01-I08 RTFL01-08-M06 RTFL01-13-A05 RTFL01-17-G01 RTFL01-26-C05 RTFL01-32-F18 RTFL01-33-L16 RTFL01-35-A05 RTFL01-40-N09 RTFL01-41-P08 RTFL01-44-G24 RTFL01-49-A10	AT1G76490.1	HMG1 (3-HYDROXY-3-METHYLGLUTARYL COA REDUCTASE)	1e-105	GO:0004420 GO:0004420 GO:0004420 GO:0006629 GO:0009058 GO:0016021 GO:0016491
Cluster00175	RTFL01-01-I09 RTFL01-24-N10	AT4G32600.1	zinc finger (C3HC4-type RING finger) family protein	1e-131	GO:0005515 GO:0008270 GO:0008270 GO:0046872
Cluster00176	RTFL01-01-I10 RTFL01-04-K17 RTFL01-20-I16 RTFL01-29-L16	AT4G38130.2	HD1 (HISTONE DEACETYLASE 19, HISTONE DEACETYLASE19)	0	GO:0004407 GO:0005634 GO:0016575
Cluster00177	RTFL01-01-I11 RTFL01-08-M03 RTFL01-36-C20 RTFL01-43-F06 RTFL01-46-K14 RTFL01-52-H21	AT3G10830.1	unknown protein	4e-05	GO:0005525 GO:0005525
Cluster00178	RTFL01-01-I12 RTFL01-01-J11 RTFL01-07-D23 RTFL01-13-M18 RTFL01-14-H17 RTFL01-14-I01 RTFL01-17-C08 RTFL01-21-M10 RTFL01-33-D04	AT2G40490.1	HEME2	0	GO:0004853 GO:0004853 GO:0004853 GO:0006779 GO:0006779 GO:0006779 GO:0016829 GO:0016831
Cluster00179	RTFL01-01-I13	AT4G03020.1	transducin family protein / WD-40 repeat family protein	0
Cluster00180	RTFL01-01-I14 RTFL01-04-H12 RTFL01-09-J17 RTFL01-20-F08 RTFL01-30-P05 RTFL01-43-L12	AT3G56590.1	hydroxyproline-rich glycoprotein family protein	7e-92	GO:0005515 GO:0008270 GO:0008270 GO:0046872
Cluster00181	RTFL01-01-I15 RTFL01-17-I17 RTFL01-36-F24 RTFL01-43-L07	AT1G04280.1	similar to unknown protein [Arabidopsis thaliana] (TAIR:AT1G06750.1)	1e-159	GO:0001906 GO:0005524
Cluster00182	RTFL01-01-I16 RTFL01-02-O23 RTFL01-05-G05 RTFL01-05-G21 RTFL01-32-K12 RTFL01-32-M17 RTFL01-48-E02	AT5G65990.1	amino acid transporter family protein	1e-138	GO:0009624
Cluster00183	RTFL01-01-I17	AT2G40600.1	appr-1-p processing enzyme family protein	0	GO:0005488
Cluster00184	RTFL01-01-I18 RTFL01-04-O03 RTFL01-21-F18 RTFL01-23-K17 RTFL01-29-M01 RTFL01-31-G24 RTFL01-51-E17	AT4G27650.1	PEL1 (PELOTA)	1e-170	GO:0005634 GO:0006412
Cluster00185	RTFL01-01-I19	AT2G25270.1	similar to unknown protein [Arabidopsis thaliana] (TAIR:AT2G12400.1)	0.25	GO:0016787
Cluster00186	RTFL01-01-I21 RTFL01-39-D08 RTFL01-49-A19	AT4G09010.1	APX4 (ASCORBATE PEROXIDASE 4)	0	GO:0004601 GO:0004601 GO:0004601 GO:0006979 GO:0006979 GO:0046872
Cluster00187	RTFL01-01-I22 RTFL01-21-P20 RTFL01-31-P03 RTFL01-33-D16	AT5G22060.1	ATJ2 (Arabidopsis thaliana DnaJ homologue 2)	1e-173	GO:0006457 GO:0006457 GO:0006457 GO:0031072 GO:0031072 GO:0031072 GO:0051082 GO:0051082 GO:0051082
Cluster00188	RTFL01-01-I24 RTFL01-01-J23 RTFL01-14-F22	AT3G16190.1	isochorismatase hydrolase family protein	0	GO:0003824 GO:0008152 GO:0016787
Cluster00189	RTFL01-01-J01 RTFL01-07-J13 RTFL01-16-P21 RTFL01-20-M15 RTFL01-38-A05	AT1G71860.3	PTP1 (PROTEIN TYROSINE PHOSPHATASE 1)	1e-130	GO:0004725 GO:0006470 GO:0016311 GO:0016787 GO:0016791
Cluster00190	RTFL01-01-J02 RTFL01-42-E15	AT3G55440.1	ATCTIMC (CYTOSOLIC TRIOSE PHOSPHATE ISOMERASE)	0	GO:0003824 GO:0004807 GO:0004807 GO:0008152 GO:0008152 GO:0016853
Cluster00191	RTFL01-01-J05	AT5G65810.1	similar to unknown protein [Arabidopsis thaliana] (TAIR:AT3G49720.2)	1e-136	GO:0009535
Cluster00192	RTFL01-01-J06 RTFL01-02-I05 RTFL01-48-E18	AT1G06690.1	aldo/keto reductase family protein	0	GO:0016491
Cluster00193	RTFL01-01-J07 RTFL01-12-O18	AT2G04700.1	ferredoxin thioredoxin reductase catalytic beta chain family protein	1e-142	GO:0006118 GO:0008937
Cluster00194	RTFL01-01-J08 RTFL01-08-O05 RTFL01-14-D17 RTFL01-15-A01 RTFL01-18-O14 RTFL01-22-K07 RTFL01-29-L23 RTFL01-47-P06 RTFL01-49-A06	AT5G23110.1	zinc finger (C3HC4-type RING finger) family protein	0.1
Cluster00195	RTFL01-01-J09 RTFL01-01-K02 RTFL01-06-O24 RTFL01-13-C09 RTFL01-15-P04 RTFL01-24-P24	AT2G37270.2	ATRPS5B (RIBOSOMAL PROTEIN 5B)	0	GO:0003735 GO:0003735 GO:0005622 GO:0005840 GO:0006412 GO:0006412 GO:0015935 GO:0030529
Cluster00196	RTFL01-01-J10 RTFL01-13-I18 RTFL01-37-N16 RTFL01-38-O05 RTFL01-51-C15	AT2G27670.1	similar to unknown protein [Arabidopsis thaliana] (TAIR:AT1G23630.1)	0.074	GO:0003723 GO:0003964 GO:0003964 GO:0006278
Cluster00197	RTFL01-01-J12 RTFL01-35-F15 RTFL01-43-G10	AT1G71697.1	ATCK1 (CHOLINE KINASE)	0	GO:0016301
Cluster00198	RTFL01-01-J14 RTFL01-11-I05 RTFL01-18-M24 RTFL01-48-A24	AT4G13510.1	AMT1	1e-133	GO:0006810 GO:0008519 GO:0016020
Cluster00199	RTFL01-01-J15	AT5G47830.1	similar to hypothetical protein MtrDRAFT_AC150207g26v1 [Medicago truncatula] (GB:ABD32636.1)	3e-94
Cluster00200	RTFL01-01-J16	AT3G01550.1	triose phosphate/phosphate translocator, putative	1e-109	GO:0005215 GO:0006810 GO:0016020 GO:0016021
Cluster00201	RTFL01-01-J18 RTFL01-02-I17 RTFL01-03-N11 RTFL01-47-C07	AT5G02870.1	60S ribosomal protein L4/L1 (RPL4D)	0	GO:0003735 GO:0005622 GO:0005840 GO:0006412
Cluster00202	RTFL01-01-J20 RTFL01-04-D19 RTFL01-32-N12 RTFL01-34-M14 RTFL01-41-K02 RTFL01-46-D17	AT5G36880.2	AMP binding / acetate-CoA ligase/ catalytic	0	GO:0003824 GO:0003987 GO:0008152 GO:0016208
Cluster00203	RTFL01-01-J21 RTFL01-03-O01 RTFL01-04-B10 RTFL01-12-H11 RTFL01-15-I14 RTFL01-21-O01 RTFL01-32-L22 RTFL01-33-E04 RTFL01-33-I19 RTFL01-35-D13 RTFL01-43-K02	AT2G26900.1	bile acid:sodium symporter family protein	0	GO:0006814 GO:0006814 GO:0008508 GO:0008508 GO:0015711 GO:0016020 GO:0016021
Cluster00204	RTFL01-01-J24 RTFL01-10-D09 RTFL01-13-K04 RTFL01-16-L16 RTFL01-20-F07 RTFL01-29-A09 RTFL01-37-O21 RTFL01-41-I02 RTFL01-43-I20 RTFL01-44-P23	AT1G08520.1	CHLD/PDE166 (PIGMENT DEFECTIVE 166)	0	GO:0000166 GO:0000166 GO:0005524 GO:0015979 GO:0015995 GO:0016851 GO:0017111
Cluster00205	RTFL01-01-K01 RTFL01-45-G17	AT3G06980.1	DEAD/DEAH box helicase, putative	5e-38
Cluster00206	RTFL01-01-K03 RTFL01-44-E16 RTFL01-51-N19	AT5G48780.1	disease resistance protein (TIR-NBS class), putative	0.001
Cluster00207	RTFL01-01-K04 RTFL01-32-J18	AT2G26140.1	FTSH4 (FtsH protease 4)	1e-114	GO:0000166 GO:0000166 GO:0004176 GO:0004222 GO:0004222 GO:0004252 GO:0005524 GO:0005524 GO:0005524 GO:0005524 GO:0005739 GO:0006508 GO:0006508 GO:0008233 GO:0016020 GO:0017111 GO:0030163
Cluster00208	RTFL01-01-K05	AT5G55070.1	2-oxoacid dehydrogenase family protein	9e-26	GO:0004149 GO:0004149 GO:0006099 GO:0008152 GO:0008415 GO:0008415 GO:0016740 GO:0031405 GO:0045252
Cluster00209	RTFL01-01-K07 RTFL01-24-N19 RTFL01-32-F10 RTFL01-36-H07 RTFL01-38-A19	AT5G19130.1	GPI transamidase component family protein / Gaa1-like family protein	0	GO:0016021 GO:0042765
Cluster00210	RTFL01-01-K08	AT5G16440.1	IPP1 (ISOPENTENYL DIPHOSPHATE ISOMERASE 1)	0	GO:0004452 GO:0004452 GO:0004452 GO:0008299 GO:0008299 GO:0016787 GO:0016853
Cluster00211	RTFL01-01-K09 RTFL01-21-P14	AT2G39720.1	RHC2A (RING-H2 finger C2A)	4e-71	GO:0005515 GO:0008270 GO:0008270 GO:0046872
Cluster00212	RTFL01-01-K11 RTFL01-15-P20 RTFL01-23-M13	AT3G11400.1	EIF3G1 (eukaryotic translation initiation factor 3G1)	1e-175	GO:0000166 GO:0003676 GO:0003676 GO:0003743 GO:0008270
Cluster00213	RTFL01-01-K12 RTFL01-01-O11 RTFL01-03-M17 RTFL01-06-O14 RTFL01-08-L06 RTFL01-08-P04 RTFL01-10-C24 RTFL01-17-A21 RTFL01-18-C01 RTFL01-21-F24 RTFL01-21-G12 RTFL01-21-P19 RTFL01-22-O12 RTFL01-25-G10 RTFL01-25-H17 RTFL01-35-A18 RTFL01-36-D08 RTFL01-39-N07 RTFL01-40-N06 RTFL01-48-A14	AT4G10340.1	LHCB5 (LIGHT HARVESTING COMPLEX OF PHOTOSYSTEM II 5)	0	GO:0009507 GO:0009765 GO:0016020
Cluster00214	RTFL01-01-K14 RTFL01-25-C24	AT1G59640.1	ZCW32 (BIGPETAL, BIGPETALUB)	2e-69	GO:0005634 GO:0030528 GO:0045449
Cluster00215	RTFL01-01-K15 RTFL01-11-B11 RTFL01-15-L24 RTFL01-21-C13 RTFL01-22-L17 RTFL01-37-D14 RTFL01-38-K05 RTFL01-39-N20 RTFL01-50-G22	AT4G23190.1	CRK11 (CYSTEINE-RICH RLK11)	1e-164	GO:0000166 GO:0004672 GO:0004674 GO:0004674 GO:0004713 GO:0005524 GO:0005524 GO:0005524 GO:0006468 GO:0006468 GO:0006468 GO:0016301 GO:0016740
Cluster00216	RTFL01-01-K16 RTFL01-44-G01	AT5G19970.1	similar to unknown protein [Oryza sativa (japonica cultivar-group)] (GB:BAD68019.1)	1e-172
Cluster00217	RTFL01-01-K17	ATCG00740.1	RNA polymerase alpha subunit	0	GO:0009507
Cluster00218	RTFL01-01-K18	AT3G05830.1	Encodes alpha-helical IF (intermediate filament)-like protein.	1e-150	GO:0006952 GO:0009279
Cluster00219	RTFL01-01-K19 RTFL01-13-A02 RTFL01-15-C10 RTFL01-19-P06 RTFL01-32-N16 RTFL01-50-I24	AT1G18540.1	60S ribosomal protein L6 (RPL6A)	0	GO:0003735 GO:0003735 GO:0005622 GO:0005622 GO:0005840 GO:0005840 GO:0006412 GO:0006412 GO:0030529
Cluster00220	RTFL01-01-K22 RTFL01-07-H03 RTFL01-39-G03 RTFL01-45-H19	AT1G23550.1	SRO2 (SIMILAR TO RCD ONE 2)	5e-72	GO:0003950 GO:0005634
Cluster00221	RTFL01-01-L01	AT2G43100.1	aconitase C-terminal domain-containing protein	1e-179	GO:0008152 GO:0016836
Cluster00222	RTFL01-01-L03 RTFL01-01-L04 RTFL01-08-A08 RTFL01-30-L02 RTFL01-33-L02 RTFL01-37-I16	AT3G58560.1	endonuclease/exonuclease/phosphatase family protein	1e-132	GO:0004519 GO:0004527
Cluster00223	RTFL01-01-L05 RTFL01-04-F15 RTFL01-13-O05	AT5G18420.3	similar to expressed protein [Oryza sativa (japonica cultivar-group)] (GB:ABA96658.1)	1e-126	GO:0000786 GO:0003677 GO:0005634 GO:0006334
Cluster00224	RTFL01-01-L07	AT4G21090.3	electron carrier	1e-176	GO:0005506 GO:0006118 GO:0006118 GO:0009055 GO:0009055 GO:0046872 GO:0051536 GO:0051536 GO:0051537
Cluster00225	RTFL01-01-L08 RTFL01-05-M09 RTFL01-36-N01	AT3G02080.1	40S ribosomal protein S19 (RPS19A)	1e-167	GO:0003735 GO:0005622 GO:0005840 GO:0006412
Cluster00226	RTFL01-01-L09	AT3G17830.1	DNAJ heat shock family protein	0	GO:0005524 GO:0006457 GO:0006457 GO:0006457 GO:0006457 GO:0009408 GO:0031072 GO:0031072 GO:0031072 GO:0051082 GO:0051082 GO:0051082 GO:0051082
Cluster00227	RTFL01-01-L11 RTFL01-15-C03	AT2G27290.1	similar to unknown protein [Arabidopsis thaliana] (TAIR:AT2G20940.1)	1e-129	GO:0009535
Cluster00228	RTFL01-01-L12 RTFL01-07-O15 RTFL01-08-O21 RTFL01-19-D14 RTFL01-44-E08	AT4G30810.1	SCPL29 (serine carboxypeptidase-like 29)	0	GO:0004185 GO:0006508
Cluster00229	RTFL01-01-L14 RTFL01-15-O09 RTFL01-26-F01 RTFL01-42-F22 RTFL01-44-H15	AT4G30270.1	MERI5B (MERISTEM-5)	0	GO:0004553 GO:0004553 GO:0005618 GO:0005975 GO:0005975 GO:0006073 GO:0016762 GO:0048046
Cluster00230	RTFL01-01-L15	AT5G38900.1	DSBA oxidoreductase family protein	1e-157	GO:0015035 GO:0030288
Cluster00231	RTFL01-01-L16	AT1G33110.2	transporter	0	GO:0006855 GO:0015238 GO:0015297 GO:0016020
Cluster00232	RTFL01-01-L17 RTFL01-01-O09 RTFL01-04-K05 RTFL01-15-O03 RTFL01-16-I05 RTFL01-18-K04 RTFL01-33-K14 RTFL01-33-L11 RTFL01-49-F21	AT1G27090.1	glycine-rich protein	3e-69	GO:0000166 GO:0003676 GO:0003676 GO:0005622 GO:0005634 GO:0008270 GO:0008270
Cluster00233	RTFL01-01-L18 RTFL01-04-G24 RTFL01-11-C04 RTFL01-23-I19 RTFL01-45-P24 RTFL01-48-H08 RTFL01-52-I04	AT4G00720.1	shaggy-related protein kinase theta / ASK-theta (ASK8)	1e-107	GO:0000166 GO:0004672 GO:0004674 GO:0004674 GO:0004674 GO:0005524 GO:0005524 GO:0005524 GO:0006468 GO:0006468 GO:0006468 GO:0016301 GO:0016740
Cluster00234	RTFL01-01-L21	AT2G36350.1	protein kinase, putative	1e-101	GO:0004672 GO:0004674 GO:0004674 GO:0005515 GO:0005524 GO:0005524 GO:0006468 GO:0006468 GO:0006468
Cluster00235	RTFL01-01-L22 RTFL01-02-K21 RTFL01-11-O05 RTFL01-40-E18 RTFL01-43-F13	AT2G46915.1	similar to sodium:dicarboxylate symporter [Arabidopsis thaliana] (TAIR:AT3G19340.1)	0	GO:0005198
Cluster00236	RTFL01-01-L23	AT2G38120.1	AUX1 (AUXIN RESISTANT 1)	1e-117	GO:0005515 GO:0016020 GO:0016020 GO:0016192
Cluster00237	RTFL01-01-L24 RTFL01-11-A23 RTFL01-25-K22 RTFL01-30-P09 RTFL01-38-H02 RTFL01-42-A04 RTFL01-44-K22	AT5G66570.1	PSBO-1 (OXYGEN-EVOLVING ENHANCER 33)	0	GO:0005509 GO:0009654 GO:0015979 GO:0019898 GO:0042549
Cluster00238	RTFL01-01-M01 RTFL01-52-B15	AT5G44530.1	subtilase family protein	1e-116	GO:0005509 GO:0005509
Cluster00239	RTFL01-01-M02 RTFL01-10-F12 RTFL01-19-K17 RTFL01-29-I02	AT3G08680.2	leucine-rich repeat transmembrane protein kinase, putative	1e-141	GO:0000166 GO:0004672 GO:0004713 GO:0004713 GO:0005515 GO:0005524 GO:0005524 GO:0005524 GO:0006468 GO:0006468 GO:0009505
Cluster00240	RTFL01-01-M03	AT1G68740.1	EXS family protein / ERD1/XPR1/SYG1 family protein	0	GO:0016021
Cluster00241	RTFL01-01-M04 RTFL01-07-G04 RTFL01-13-N12 RTFL01-28-L15 RTFL01-28-P22 RTFL01-47-P17 RTFL01-49-O01	AT5G11740.1	AGP15 (ARABINOGALACTAN PROTEIN 15)	7e-11
Cluster00242	RTFL01-01-M05 RTFL01-06-E24 RTFL01-21-C17	AT4G32520.1	SHM3 (SERINE HYDROXYMETHYLTRANSFERASE 3)	1e-145	GO:0003824 GO:0004372 GO:0004372 GO:0006544 GO:0006563 GO:0006730 GO:0016740 GO:0030170
Cluster00243	RTFL01-01-M06	AT2G17410.1	ARID/BRIGHT DNA-binding domain-containing protein	3e-11
Cluster00244	RTFL01-01-M07 RTFL01-42-L12	AT5G48480.1	Identical to Protein At5g48480 [Arabidopsis Thaliana] (GB:Q9LV66)	4e-10	GO:0016702
Cluster00245	RTFL01-01-M09	AT3G60320.1	DNA binding	2e-73	GO:0045735
Cluster00246	RTFL01-01-M10 RTFL01-35-L14 RTFL01-41-N15 RTFL01-47-J09	AT4G17560.1	ribosomal protein L19 family protein	1e-165	GO:0003735 GO:0005622 GO:0005840 GO:0006412 GO:0030529
Cluster00247	RTFL01-01-M11	AT3G19380.1	U-box domain-containing protein	1e-145	GO:0000151 GO:0004842 GO:0005488 GO:0016567
Cluster00248	RTFL01-01-M12 RTFL01-43-P09	AT1G71030.1	ATMYBL2 (Arabidopsis myb-like 2)	1e-112	GO:0003677 GO:0003677 GO:0003677 GO:0005634 GO:0045449
Cluster00249	RTFL01-01-M13	AT5G56960.1	basic helix-loop-helix (bHLH) family protein	7e-45	GO:0005634 GO:0030528 GO:0045449 GO:0045449
Cluster00250	RTFL01-01-M14	AT1G14400.2	UBC1 (UBIQUITIN CARRIER PROTEIN 1)	8e-55	GO:0006464 GO:0006512 GO:0006512 GO:0016874 GO:0019787
Cluster00251	RTFL01-01-M15	AT5G01720.1	F-box family protein (FBL3)	2e-66	GO:0005515
Cluster00252	RTFL01-01-M16	AT1G64580.1	pentatricopeptide (PPR) repeat-containing protein	4e-93	GO:0005509 GO:0005509 GO:0005509
Cluster00253	RTFL01-01-M17 RTFL01-02-G08 RTFL01-25-D01 RTFL01-34-N11	AT3G24460.1	TMS membrane family protein / tumour differentially expressed (TDE) family protein	2e-91	GO:0005622 GO:0006810 GO:0016020
Cluster00254	RTFL01-01-M18 RTFL01-06-E03 RTFL01-06-I03 RTFL01-07-F10 RTFL01-16-A11 RTFL01-37-F11 RTFL01-52-B09	AT1G56070.1	LOS1 (Low expression of osmotically responsive genes 1)	0	GO:0000166 GO:0003746 GO:0003924 GO:0005525 GO:0005525 GO:0005525 GO:0005525 GO:0005525
Cluster00255	RTFL01-01-M19 RTFL01-15-K13 RTFL01-44-I19	AT3G03100.1	NADH:ubiquinone oxidoreductase family protein	0	GO:0006118 GO:0008137 GO:0009055 GO:0016020
Cluster00256	RTFL01-01-M20 RTFL01-07-F04 RTFL01-08-D17 RTFL01-13-H11 RTFL01-21-M16 RTFL01-37-E10 RTFL01-45-A09	AT3G44880.1	ACD1 (ACCELERATED CELL DEATH 1, PHEOPHORBIDE A OXYGENASE)	1e-178	GO:0006118 GO:0016491
Cluster00257	RTFL01-01-M21	AT3G18080.1	glycosyl hydrolase family 1 protein	1e-162	GO:0003824 GO:0004553 GO:0005975 GO:0005975 GO:0005975 GO:0009505 GO:0015926 GO:0043169
Cluster00258	RTFL01-01-M22 RTFL01-07-P22 RTFL01-10-I13	AT3G07860.1	similar to unknown protein [Arabidopsis thaliana] (TAIR:AT5G25340.1)	1e-173	GO:0006464
Cluster00259	RTFL01-01-M23 RTFL01-15-J22 RTFL01-19-G19 RTFL01-23-L04 RTFL01-24-P07	AT1G02780.1	EMB2386 (EMBRYO DEFECTIVE 2386)	0	GO:0003735 GO:0005622 GO:0005840 GO:0006412 GO:0030529
Cluster00260	RTFL01-01-N01 RTFL01-09-K01 RTFL01-49-N15	AT5G18520.1	similar to unknown protein [Arabidopsis thaliana] (TAIR:AT3G09570.1)	1e-158	GO:0016021
Cluster00261	RTFL01-01-N02 RTFL01-11-J22 RTFL01-15-D06 RTFL01-16-B05 RTFL01-16-N15 RTFL01-18-A12 RTFL01-22-A19 RTFL01-23-J08 RTFL01-26-P24 RTFL01-31-L07 RTFL01-32-H19 RTFL01-48-F09 RTFL01-52-H07	AT3G55440.1	ATCTIMC (CYTOSOLIC TRIOSE PHOSPHATE ISOMERASE)	0	GO:0003824 GO:0004807 GO:0004807 GO:0008152 GO:0008152 GO:0016853
Cluster00262	RTFL01-01-N04	AT5G47750.1	protein kinase, putative	1e-73	GO:0004672 GO:0004674 GO:0004674 GO:0005524 GO:0005524 GO:0006468 GO:0006468 GO:0006468 GO:0016301
Cluster00263	RTFL01-01-N05	AT1G04650.1	similar to hypothetical protein MtrDRAFT_AC161864g27v1 [Medicago truncatula] (GB:ABE86678.1)	6e-08
Cluster00264	RTFL01-01-N12 RTFL01-32-P05	AT1G16560.3	Per1-like family protein	0	GO:0005774 GO:0005794
Cluster00265	RTFL01-01-N13	AT3G13677.1	unknown protein	1e-74	GO:0003723 GO:0003964 GO:0006278
Cluster00266	RTFL01-01-N14 RTFL01-43-D04	AT1G50670.1	OTU-like cysteine protease family protein	0	GO:0005515 GO:0005524 GO:0005524 GO:0005524 GO:0005694 GO:0005694 GO:0006259 GO:0016887 GO:0051276
Cluster00267	RTFL01-01-N15 RTFL01-19-A09 RTFL01-31-C03 RTFL01-37-E17	AT2G21660.1	ATGRP7 (COLD, CIRCADIAN RHYTHM, AND RNA BINDING 2)	3e-85	GO:0000166 GO:0003676
Cluster00268	RTFL01-01-N16	AT5G11260.1	HY5 (ELONGATED HYPOCOTYL 5)	0.19
Cluster00269	RTFL01-01-N17	AT1G49450.1	transducin family protein / WD-40 repeat family protein	1e-65	GO:0005515 GO:0005515 GO:0005515 GO:0005515 GO:0005515 GO:0005515 GO:0005515 GO:0005515
Cluster00270	RTFL01-01-N18	AT5G54530.1	similar to unknown protein [Arabidopsis thaliana] (TAIR:AT1G61667.1)	1e-108	GO:0000166 GO:0003676 GO:0003723
Cluster00271	RTFL01-01-N19	AT3G19770.1	vacuolar sorting protein 9 domain-containing protein / VPS9 domain-containing protein	1e-15
Cluster00272	RTFL01-01-N20 RTFL01-23-B09 RTFL01-49-O03	AT5G12010.1	similar to unknown protein [Arabidopsis thaliana] (TAIR:AT4G29780.1)	1e-150	GO:0005524 GO:0015986 GO:0016469 GO:0016820
Cluster00273	RTFL01-01-N21 RTFL01-21-H01	AT4G03120.1	proline-rich family protein	1e-172	GO:0003676 GO:0003676 GO:0005634 GO:0005634 GO:0008270 GO:0008270 GO:0008270
Cluster00274	RTFL01-01-N23	ATMG00830.1	cytochrome c biogenesis orf382	0.42
Cluster00275	RTFL01-01-N24	AT3G06200.1	guanylate kinase, putative	3e-24	GO:0016301
Cluster00276	RTFL01-01-O01 RTFL01-23-M21 RTFL01-31-P05 RTFL01-34-A05 RTFL01-48-O16 RTFL01-50-L03	AT1G12360.1	KEU (KEULE)	0	GO:0006904 GO:0016192
Cluster00277	RTFL01-01-O02 RTFL01-20-N14 RTFL01-43-B17 RTFL01-48-A07 RTFL01-50-F23 RTFL01-51-A17	AT5G61410.2	RPE (EMBRYO DEFECTIVE 2728)	0	GO:0003824 GO:0004750 GO:0004750 GO:0005515 GO:0005975 GO:0008152 GO:0016853
Cluster00278	RTFL01-01-O03	AT5G57630.1	CIPK21 (CBL-INTERACTING PROTEIN KINASE 21)	0	GO:0000166 GO:0004672 GO:0004674 GO:0004674 GO:0004674 GO:0005524 GO:0005524 GO:0005524 GO:0006468 GO:0006468 GO:0006468 GO:0007165 GO:0016301 GO:0016740
Cluster00279	RTFL01-01-O04 RTFL01-01-P03 RTFL01-09-L17 RTFL01-12-C06	AT1G23030.1	armadillo/beta-catenin repeat family protein / U-box domain-containing protein	1e-167	GO:0000151 GO:0004842 GO:0005488 GO:0016567
Cluster00280	RTFL01-01-O05 RTFL01-16-D14 RTFL01-22-I10 RTFL01-31-N12 RTFL01-33-I13 RTFL01-41-M05	AT2G21170.1	TIM (TRIOSEPHOSPHATE ISOMERASE)	1e-178	GO:0003824 GO:0004807 GO:0004807 GO:0008152 GO:0008152 GO:0016853
Cluster00281	RTFL01-01-O06	AT4G05497.1	F-box family protein	2e-22	GO:0005515
Cluster00282	RTFL01-01-O07 RTFL01-10-D14	AT4G36250.1	ALDH3F1 (ALDEHYDE DEHYDROGENASE 3F1)	1e-153	GO:0004030 GO:0006081 GO:0008152 GO:0016491
Cluster00283	RTFL01-01-O10 RTFL01-30-N06	AT4G18740.2	contains domain Rho termination factor, N-terminal domain (SSF68912)	1e-81	GO:0003715 GO:0006353
Cluster00284	RTFL01-01-O12 RTFL01-10-M22 RTFL01-48-M08	AT3G22110.1	PAC1 (20S proteasome alpha subunit C1)	0	GO:0004175 GO:0004298 GO:0004298 GO:0005829 GO:0005839 GO:0005839 GO:0006511 GO:0006511 GO:0008233 GO:0016787 GO:0043234
Cluster00285	RTFL01-01-O13 RTFL01-18-O15 RTFL01-33-J15 RTFL01-35-I21 RTFL01-41-O09	AT3G11630.1	2-cys peroxiredoxin, chloroplast (BAS1)	0	GO:0016209 GO:0016491
Cluster00286	RTFL01-01-O14 RTFL01-03-H19 RTFL01-04-D24 RTFL01-04-J12 RTFL01-08-D18 RTFL01-08-G21 RTFL01-11-K07 RTFL01-11-M11 RTFL01-21-N23 RTFL01-41-L22 RTFL01-50-H12 RTFL01-51-K24	AT3G63410.1	APG1 (ALBINO OR PALE GREEN MUTANT 1)	0	GO:0008152 GO:0008168 GO:0019031
Cluster00287	RTFL01-01-O15 RTFL01-14-J11	AT1G06510.1	unknown protein	1e-134
Cluster00288	RTFL01-01-O16 RTFL01-49-A21	AT1G04130.1	binding	0	GO:0005488
Cluster00289	RTFL01-01-O21 RTFL01-05-O04 RTFL01-33-A05 RTFL01-38-J16	AT5G22840.1	protein kinase family protein	1e-100	GO:0000166 GO:0004672 GO:0004674 GO:0004674 GO:0005524 GO:0005524 GO:0006468 GO:0006468 GO:0016301 GO:0016740
Cluster00290	RTFL01-01-O22 RTFL01-08-D14 RTFL01-09-D14 RTFL01-13-N23 RTFL01-18-M19 RTFL01-21-E19 RTFL01-25-J03 RTFL01-33-O07 RTFL01-41-O04	AT3G55800.1	SBPASE (sedoheptulose-bisphosphatase)	0	GO:0005975 GO:0005975 GO:0016787 GO:0042578
Cluster00291	RTFL01-01-P01 RTFL01-01-P02 RTFL01-15-C05 RTFL01-38-D06 RTFL01-39-L05 RTFL01-46-B23	AT3G26070.1	plastid-lipid associated protein PAP / fibrillin family protein	0	GO:0005198
Cluster00292	RTFL01-01-P06 RTFL01-39-M02 RTFL01-45-I24	AT1G54220.2	dihydrolipoyllysine-residue acetyltransferase	1e-174	GO:0004742 GO:0005515 GO:0006090 GO:0008152 GO:0008152 GO:0008415 GO:0008415 GO:0008415 GO:0016740 GO:0031405 GO:0045254
Cluster00293	RTFL01-01-P07 RTFL01-05-M06 RTFL01-07-K02 RTFL01-11-G15 RTFL01-12-C20 RTFL01-24-M24 RTFL01-26-C11 RTFL01-26-P21 RTFL01-27-J13 RTFL01-44-K08	AT1G23310.1	GGT1 (ALANINE-2-OXOGLUTARATE AMINOTRANSFERASE 1)	0	GO:0003824 GO:0003824 GO:0008483 GO:0009058 GO:0009058 GO:0016740 GO:0016769 GO:0016847 GO:0030170 GO:0030170 GO:0030170
Cluster00294	RTFL01-01-P09 RTFL01-07-N09 RTFL01-23-A13 RTFL01-27-M09	AT1G10660.1	similar to unknown protein [Arabidopsis thaliana] (TAIR:AT5G62960.1)	1e-155	GO:0000162 GO:0004048 GO:0008152 GO:0016757
Cluster00295	RTFL01-01-P11	AT5G63460.1	SAP domain-containing protein	1e-158	GO:0003676
Cluster00296	RTFL01-01-P12 RTFL01-20-P24 RTFL01-22-L10 RTFL01-25-I20 RTFL01-36-P20 RTFL01-41-B13 RTFL01-44-B09	AT4G27070.1	TSB2 (TRYPTOPHAN SYNTHASE BETA-SUBUNIT)	0	GO:0003824 GO:0004834 GO:0004834 GO:0006568 GO:0006568 GO:0008152 GO:0030170
Cluster00297	RTFL01-01-P13	AT3G49220.1	pectinesterase family protein	1e-109	GO:0004857 GO:0005618 GO:0030599 GO:0030599 GO:0042545
Cluster00298	RTFL01-01-P14	AT5G18110.1	NCBP (NOVEL CAP-BINDING PROTEIN)	0	GO:0003723 GO:0003743 GO:0003743 GO:0005737 GO:0006413
Cluster00299	RTFL01-01-P16 RTFL01-06-O20 RTFL01-22-F23 RTFL01-32-I13 RTFL01-42-I06 RTFL01-43-D12 RTFL01-44-A05 RTFL01-44-J22 RTFL01-48-E19 RTFL01-48-H17 RTFL01-49-D16	AT2G28000.1	CPN60A (chloroplast / 60 kDa chaperonin alpha subunit)	0	GO:0000166 GO:0005515 GO:0005515 GO:0005524 GO:0005524 GO:0005524 GO:0005524 GO:0005524 GO:0006457 GO:0006457 GO:0006457 GO:0044267 GO:0044267 GO:0051082 GO:0051082
Cluster00300	RTFL01-01-P17 RTFL01-44-H01	AT5G55130.2	CNX5 (SIRTINOL RESISTANT 1)	1e-122	GO:0003824
Cluster00301	RTFL01-01-P18 RTFL01-46-J13 RTFL01-52-O19	AT1G55840.1	SEC14 cytosolic factor (SEC14) / phosphoglyceride transfer protein	1e-104	GO:0005215 GO:0005622 GO:0006810
Cluster00302	RTFL01-01-P21	AT1G11950.1	transcription factor jumonji (jmjC) domain-containing protein	2e-11
Cluster00303	RTFL01-01-P22 RTFL01-02-L13 RTFL01-05-C20 RTFL01-13-I07 RTFL01-14-G22 RTFL01-29-I08 RTFL01-35-K14 RTFL01-52-O11	AT5G61820.1	similar to hypothetical protein [Trifolium pratense] (GB:BAE71234.1)	2e-92	GO:0005199 GO:0019867
Cluster00304	RTFL01-01-P23 RTFL01-02-D04 RTFL01-03-C03 RTFL01-05-P17 RTFL01-08-E02 RTFL01-16-O01 RTFL01-20-I07 RTFL01-30-F18 RTFL01-31-M01 RTFL01-35-G08 RTFL01-35-N14 RTFL01-36-D07 RTFL01-44-J01 RTFL01-49-G01 RTFL01-49-H04 RTFL01-49-L09 RTFL01-51-C14	AT1G79040.1	PSBR (photosystem II subunit R)	1e-162	GO:0009654 GO:0015979 GO:0042651
Cluster00305	RTFL01-01-P24	AT2G27230.2	transcription factor-related	1e-134	GO:0005634 GO:0030528 GO:0045449 GO:0045449
Cluster00306	RTFL01-02-A02	AT1G53800.1	endonuclease	1e-71	GO:0004519
Cluster00307	RTFL01-02-A04 RTFL01-02-B03 RTFL01-18-E02	AT1G07150.1	MAPKKK13 (Mitogen-activated protein kinase kinase kinase 13)	4e-96	GO:0000166 GO:0004672 GO:0004674 GO:0004674 GO:0005524 GO:0005524 GO:0005524 GO:0006468 GO:0006468 GO:0016301 GO:0016740
Cluster00308	RTFL01-02-A05	AT1G17690.1	similar to zinc finger protein-related [Arabidopsis thaliana] (TAIR:AT5G63740.1)	1e-62
Cluster00309	RTFL01-02-A07	AT3G24190.1	ABC1 family protein	0	GO:0004672 GO:0005524 GO:0006468
Cluster00310	RTFL01-02-A09 RTFL01-16-J12 RTFL01-19-P01 RTFL01-20-N13 RTFL01-26-I01 RTFL01-28-O18 RTFL01-37-G16 RTFL01-48-E14	AT2G29650.1	inorganic phosphate transporter, putative	1e-108	GO:0005215 GO:0006810 GO:0016021
Cluster00311	RTFL01-02-A10	AT3G13160.1	pentatricopeptide (PPR) repeat-containing protein	1e-109	GO:0005739
Cluster00312	RTFL01-02-A13 RTFL01-11-C01 RTFL01-13-K18 RTFL01-22-M04	AT1G66410.1	CAM4 (CALMODULIN 4)	0	GO:0005509 GO:0005509 GO:0005509
Cluster00313	RTFL01-02-A14 RTFL01-22-K05 RTFL01-27-M07	AT4G00370.1	ANTR2 (anion transporter 2)	1e-149	GO:0004497 GO:0004497 GO:0004497 GO:0005506 GO:0005506 GO:0005506 GO:0006118 GO:0006118 GO:0016491 GO:0020037 GO:0020037 GO:0046872
Cluster00314	RTFL01-02-A17 RTFL01-42-O19 RTFL01-45-C16	AT4G03200.1	similar to PREDICTED: similar to sperm protein SSP411 [Tribolium castaneum] (GB:XP_973977.1)	0	GO:0004798 GO:0016301 GO:0016740
Cluster00315	RTFL01-02-A18 RTFL01-17-H22	AT5G15950.2	adenosylmethionine decarboxylase	1e-130	GO:0004014 GO:0006597 GO:0008295
Cluster00316	RTFL01-02-A20 RTFL01-05-N03 RTFL01-11-A17 RTFL01-24-J18 RTFL01-33-H13 RTFL01-33-J07 RTFL01-43-M02 RTFL01-49-L12	AT4G29010.1	AIM1 (ABNORMAL INFLORESCENCE MERISTEM)	0	GO:0003824 GO:0006631 GO:0006631 GO:0006631 GO:0008152 GO:0016491 GO:0016491 GO:0016491 GO:0016491 GO:0050662
Cluster00317	RTFL01-02-A22 RTFL01-03-H21 RTFL01-06-M01 RTFL01-06-P17 RTFL01-35-M22	AT3G43230.1	zinc finger (FYVE type) family protein	1e-126	GO:0016998
Cluster00318	RTFL01-02-A23	AT4G13820.1	disease resistance family protein / LRR family protein	5e-99	GO:0005515
Cluster00319	RTFL01-02-B01 RTFL01-02-D11 RTFL01-02-D12 RTFL01-08-K07 RTFL01-23-C03 RTFL01-30-J19 RTFL01-52-H14	AT1G75100.1	JAC1 (J-DOMAIN PROTEIN REQUIRED FOR CHLOROPLAST ACCUMULATION RESPONSE 1)	1e-156	GO:0005515 GO:0005515 GO:0005737 GO:0009903 GO:0009904 GO:0031072
Cluster00320	RTFL01-02-B02 RTFL01-23-P06 RTFL01-51-M14	AT3G52500.1	aspartyl protease family protein	1e-127	GO:0004190 GO:0004190 GO:0004190 GO:0004194 GO:0006508 GO:0006508 GO:0008233 GO:0009505 GO:0016787
Cluster00321	RTFL01-02-B04 RTFL01-05-J24 RTFL01-28-N07 RTFL01-30-G05 RTFL01-43-I08	AT3G17840.1	RLK902 (receptor-like kinase 902)	1e-118	GO:0000166 GO:0004672 GO:0004872 GO:0005515 GO:0005524 GO:0005524 GO:0005886 GO:0006468 GO:0016301
Cluster00322	RTFL01-02-B05 RTFL01-24-D18 RTFL01-30-C04 RTFL01-48-D16	AT1G02560.1	CLPP5 (NUCLEAR ENCODED CLP PROTEASE 1)	0	GO:0004252 GO:0006508 GO:0008233 GO:0008462 GO:0008462 GO:0016787
Cluster00323	RTFL01-02-B07	AT5G10400.1	histone H3	1e-135	GO:0000786 GO:0000786 GO:0003677 GO:0003677 GO:0003677 GO:0005634 GO:0005694 GO:0006334 GO:0007001
Cluster00324	RTFL01-02-B09 RTFL01-05-A17 RTFL01-09-P17 RTFL01-17-G08 RTFL01-21-L15 RTFL01-42-G20 RTFL01-46-O08	AT3G08940.2	LHCB4.2 (LIGHT HARVESTING COMPLEX PSII)	0	GO:0009507 GO:0009765 GO:0016020
Cluster00325	RTFL01-02-B10	AT3G54690.1	sugar isomerase (SIS) domain-containing protein / CBS domain-containing protein	1e-148	GO:0005529 GO:0005975 GO:0005975 GO:0016853 GO:0016853
Cluster00326	RTFL01-02-B11	AT5G58005.2	similar to Os08g0441400 [Oryza sativa (japonica cultivar-group)] (GB:NP_001061908.1)	1e-99	GO:0003676 GO:0008270
Cluster00327	RTFL01-02-B12	AT5G18180.1	Gar1 RNA-binding region family protein	2e-89	GO:0005732 GO:0006364 GO:0019843
Cluster00328	RTFL01-02-B13 RTFL01-02-B14 RTFL01-18-F03 RTFL01-29-G04	AT1G59650.1	CW14	1e-178
Cluster00329	RTFL01-02-B15 RTFL01-03-E09 RTFL01-05-G04 RTFL01-13-N16 RTFL01-25-J17 RTFL01-37-A12 RTFL01-51-A11	AT4G34480.1	glycosyl hydrolase family 17 protein	0	GO:0003824 GO:0004553 GO:0005975 GO:0005975 GO:0008152 GO:0016787 GO:0016798 GO:0043169
Cluster00330	RTFL01-02-B16 RTFL01-17-H05	AT3G49120.1	ATPCB/ATPERX34/PERX34/PRXCB (PEROXIDASE 34)	1e-143	GO:0004601 GO:0004601 GO:0004601 GO:0004601 GO:0005506 GO:0005509 GO:0006979 GO:0006979 GO:0016491 GO:0046872 GO:0046872
Cluster00331	RTFL01-02-B17 RTFL01-46-N02 RTFL01-52-G18	AT3G28040.1	leucine-rich repeat transmembrane protein kinase, putative	0	GO:0000166 GO:0004672 GO:0004872 GO:0005515 GO:0005524 GO:0005524 GO:0006468 GO:0016301
Cluster00332	RTFL01-02-B18	AT1G58520.1	RXW8	6e-55	GO:0016020
Cluster00333	RTFL01-02-B19 RTFL01-06-B17 RTFL01-13-H01 RTFL01-16-N04	AT3G43540.1	similar to unknown protein [Arabidopsis thaliana] (TAIR:AT5G47860.1)	1e-160	GO:0016787
Cluster00334	RTFL01-02-B21 RTFL01-02-B22 RTFL01-06-H23 RTFL01-10-G08 RTFL01-27-H23	AT1G33470.2	RNA recognition motif (RRM)-containing protein	1e-162	GO:0000166 GO:0003676
Cluster00335	RTFL01-02-B23 RTFL01-39-K08 RTFL01-41-J11	AT2G20810.1	GAUT10/LGT4 (Galacturonosyltransferase 10)	1e-157	GO:0016051 GO:0016758
Cluster00336	RTFL01-02-B24 RTFL01-51-K12	AT1G27290.2	similar to conserved hypothetical protein [Medicago truncatula] (GB:ABE92577.1)	2e-61
Cluster00337	RTFL01-02-C01 RTFL01-17-A12	AT1G80600.1	acetylornithine aminotransferase, mitochondrial, putative / acetylornithine transaminase, putative / AOTA, putative / ACOAT, putative	1e-166	GO:0003824 GO:0006525 GO:0008483 GO:0008483 GO:0030170 GO:0030170
Cluster00338	RTFL01-02-C02 RTFL01-32-P19	AT3G03190.1	ATGSTF11 (GLUTATHIONE S-TRANSFERASE F11)	0	GO:0016740
Cluster00339	RTFL01-02-C04 RTFL01-02-D03	AT3G53520.1	UXS1 (UDP-GLUCURONIC ACID DECARBOXYLASE 1)	1e-159	GO:0003824 GO:0044237 GO:0050662
Cluster00340	RTFL01-02-C06 RTFL01-03-C11 RTFL01-43-H23	AT5G22340.2	similar to Os03g0322600 [Oryza sativa (japonica cultivar-group)] (GB:NP_001049968.1)	1e-154	GO:0003824
Cluster00341	RTFL01-02-C08 RTFL01-21-J08 RTFL01-38-P24 RTFL01-44-M04	AT3G01300.1	protein kinase, putative	0	GO:0000166 GO:0004672 GO:0004674 GO:0005524 GO:0005524 GO:0006468 GO:0016301 GO:0016740
Cluster00342	RTFL01-02-C09 RTFL01-05-A18 RTFL01-18-L01 RTFL01-21-G10 RTFL01-27-M02 RTFL01-32-J08 RTFL01-48-J18	AT3G27830.1	RPL12-A (RIBOSOMAL PROTEIN L12-A)	1e-107	GO:0003735 GO:0003735 GO:0003735 GO:0005622 GO:0005622 GO:0005622 GO:0005840 GO:0005840 GO:0005840 GO:0006412 GO:0006412 GO:0006412
Cluster00343	RTFL01-02-C10 RTFL01-17-E23 RTFL01-21-J15 RTFL01-35-B21 RTFL01-35-M23 RTFL01-44-H11	AT1G12440.2	zinc finger (AN1-like) family protein	2e-65	GO:0003677 GO:0008270 GO:0008270 GO:0008270 GO:0046872
Cluster00344	RTFL01-02-C12 RTFL01-34-O17 RTFL01-45-G24 RTFL01-52-C15	AT3G57800.2	basic helix-loop-helix (bHLH) family protein	1e-177	GO:0005634 GO:0030528 GO:0045449
Cluster00345	RTFL01-02-C13 RTFL01-12-K08 RTFL01-40-F20 RTFL01-51-E24	AT1G18840.2	IQD30	1e-138	GO:0016787
Cluster00346	RTFL01-02-C14 RTFL01-14-C21	AT5G55400.1	fimbrin-like protein, putative	1e-130	GO:0003779 GO:0003779
Cluster00347	RTFL01-02-C15	AT4G05070.1	similar to wound induced protein-like [Vitis vinifera] (GB:AAO12870.1)	2e-39
Cluster00348	RTFL01-02-C16 RTFL01-05-L16 RTFL01-21-N06 RTFL01-24-B02 RTFL01-51-P09	AT4G00370.1	ANTR2 (anion transporter 2)	1e-149	GO:0004497 GO:0004497 GO:0004497 GO:0005506 GO:0005506 GO:0005506 GO:0006118 GO:0006118 GO:0016491 GO:0020037 GO:0020037 GO:0046872
Cluster00349	RTFL01-02-C17 RTFL01-08-J02 RTFL01-08-N02 RTFL01-49-N14	AT4G40060.1	ATHB16 (ARABIDOPSIS THALIANA HOMEOBOX PROTEIN 13)	9e-94	GO:0003677 GO:0003677 GO:0003700 GO:0003700 GO:0005634 GO:0005634 GO:0005634 GO:0006355 GO:0006355 GO:0006355 GO:0043565 GO:0045449
Cluster00350	RTFL01-02-C24 RTFL01-04-C09 RTFL01-36-E21 RTFL01-41-H24	AT3G49530.1	ANAC062 (Arabidopsis NAC domain containing protein 62)	1e-110	GO:0003677 GO:0045449
Cluster00351	RTFL01-02-D01	AT5G58000.1	CPL4 (C-TERMINAL DOMAIN PHOSPHATASE-LIKE 4)	2e-82	GO:0005783
Cluster00352	RTFL01-02-D02	AT3G18830.1	ATPLT5 (POLYOL TRANSPORTER 5)	1e-143	GO:0005215 GO:0005215 GO:0005351 GO:0005351 GO:0006810 GO:0006810 GO:0008643 GO:0016020 GO:0016020 GO:0016021
Cluster00353	RTFL01-02-D06 RTFL01-29-J11 RTFL01-35-I08 RTFL01-39-F05	AT1G52990.1	thioredoxin family protein	4e-13	GO:0045454
Cluster00354	RTFL01-02-D07	AT3G55580.1	regulator of chromosome condensation (RCC1) family protein	1e-147	GO:0016853 GO:0047750
Cluster00355	RTFL01-02-D09 RTFL01-52-J15	AT3G15190.1	chloroplast 30S ribosomal protein S20, putative	1e-173	GO:0003723 GO:0003735 GO:0005622 GO:0005840 GO:0006412
Cluster00356	RTFL01-02-D10 RTFL01-36-D17 RTFL01-40-M12	AT4G29840.1	MTO2 (METHIONINE OVER-ACCUMULATOR)	0	GO:0003824 GO:0004795 GO:0008152 GO:0009088 GO:0030170
Cluster00357	RTFL01-02-D13 RTFL01-02-J07 RTFL01-11-P04 RTFL01-13-O15 RTFL01-15-L13 RTFL01-20-O01 RTFL01-26-M09 RTFL01-26-N06 RTFL01-29-C22 RTFL01-33-O06 RTFL01-45-L15 RTFL01-51-P24	AT2G30570.2	photosystem II reaction center W (PsbW) protein-related	1e-129	GO:0009507 GO:0009523
Cluster00358	RTFL01-02-D14 RTFL01-22-F11 RTFL01-22-O01	AT5G64816.2	Identical to Protein At5g64816 precursor [Arabidopsis Thaliana] (GB:Q8L8Q8	0.009	GO:0009793
Cluster00359	RTFL01-02-D15 RTFL01-10-N06 RTFL01-22-G10 RTFL01-34-J06 RTFL01-43-K01 RTFL01-48-G16 RTFL01-48-G19	AT1G03630.2	POR C (PROTOCHLOROPHYLLIDE OXIDOREDUCTASE)	0	GO:0008152 GO:0008152 GO:0009507 GO:0015995 GO:0016491 GO:0016491 GO:0016630 GO:0019685
Cluster00360	RTFL01-02-D16 RTFL01-20-N20 RTFL01-27-F08 RTFL01-30-B08	AT1G21065.1	similar to Protein of unknown function UPF0047 [Medicago truncatula] (GB:ABC75362.1)	0	GO:0005515 GO:0005515
Cluster00361	RTFL01-02-D17 RTFL01-11-L11 RTFL01-14-N18 RTFL01-17-I14 RTFL01-27-B04	AT5G57870.1	eukaryotic translation initiation factor 4F, putative / eIF-4F, putative	1e-135	GO:0003743 GO:0005515 GO:0005634 GO:0005737 GO:0016070
Cluster00362	RTFL01-02-D18	AT5G17550.1	peroxisomal protein PEX19 family protein	1e-103	GO:0005777
Cluster00363	RTFL01-02-D19	AT5G64830.1	programmed cell death 2 C-terminal domain-containing protein	1e-100	GO:0005737 GO:0006915
Cluster00364	RTFL01-02-D20 RTFL01-32-O15 RTFL01-36-A11 RTFL01-41-I20	AT1G06040.1	STO (SALT TOLERANCE)	1e-148	GO:0003677 GO:0005622 GO:0008270 GO:0008270 GO:0008270 GO:0046872
Cluster00365	RTFL01-01-G22 RTFL01-02-D21 RTFL01-02-D22 RTFL01-02-O18 RTFL01-04-A07 RTFL01-05-H11 RTFL01-07-B24 RTFL01-08-M22 RTFL01-10-A23 RTFL01-12-P20 RTFL01-14-F01 RTFL01-15-D20 RTFL01-15-L22 RTFL01-16-O14 RTFL01-17-P08 RTFL01-19-D20 RTFL01-19-P24 RTFL01-23-J21 RTFL01-25-I07 RTFL01-26-L05 RTFL01-26-N18 RTFL01-27-G16 RTFL01-28-K20 RTFL01-28-N06 RTFL01-28-O24 RTFL01-31-I06 RTFL01-31-O20 RTFL01-32-D13 RTFL01-…	AT1G31580.1	ECS1	5e-06	GO:0004316 GO:0006633 GO:0008152 GO:0008152 GO:0016491 GO:0016491 GO:0016491 GO:0051287
Cluster00366	RTFL01-02-D23 RTFL01-29-P10	AT5G55610.1	similar to conserved hypothetical protein [Medicago truncatula] (GB:ABE92111.1)	1e-100
Cluster00367	RTFL01-02-D24 RTFL01-09-I06 RTFL01-19-M22	AT5G16390.1	BCCP/BCCP-1/BCCP1/CAC1-A/CAC1A (BIOTIN CARBOXYL CARRIER, BIOTIN CARBOXYL CARRIER PROTEIN 1)	0	GO:0003989 GO:0006633 GO:0009317
Cluster00368	RTFL01-02-E01 RTFL01-02-F01 RTFL01-14-F17 RTFL01-15-N22 RTFL01-17-K01 RTFL01-18-D13 RTFL01-28-P19 RTFL01-31-A12 RTFL01-40-E19	AT5G07340.1	calnexin, putative	1e-169	GO:0005509
Cluster00369	RTFL01-02-E02 RTFL01-11-E18 RTFL01-26-L15	AT3G56680.1	nucleic acid binding	1e-105	GO:0003676
Cluster00370	RTFL01-02-E03 RTFL01-03-A12 RTFL01-15-G20 RTFL01-20-B17 RTFL01-41-C12 RTFL01-43-E12 RTFL01-51-E23	AT1G74970.1	RPS9 (RIBOSOMAL PROTEIN S9)	1e-134	GO:0003735 GO:0005622 GO:0005840 GO:0006412 GO:0030529
Cluster00371	RTFL01-02-E04	AT5G56390.1	F-box family protein	0.004	GO:0003824 GO:0008152 GO:0008531 GO:0009231
Cluster00372	RTFL01-02-E06	AT1G67440.1	EMB1688 (EMBRYO DEFECTIVE 1688)	0.28
Cluster00373	RTFL01-02-E09 RTFL01-23-C18 RTFL01-46-N14	AT1G73500.1	ATMKK9 (Arabidopsis thaliana MAP kinase kinase 9)	1e-120	GO:0000166 GO:0004672 GO:0004674 GO:0004674 GO:0004674 GO:0004713 GO:0005524 GO:0005524 GO:0005524 GO:0005524 GO:0006468 GO:0006468 GO:0006468 GO:0006468 GO:0016301 GO:0016740
Cluster00374	RTFL01-02-E10 RTFL01-21-F15 RTFL01-52-G13	AT1G25380.1	mitochondrial substrate carrier family protein	1e-126	GO:0005215 GO:0005488 GO:0005488 GO:0005739 GO:0005743 GO:0005743 GO:0006810 GO:0006810 GO:0006810 GO:0006810 GO:0016020 GO:0016020 GO:0016020 GO:0016021
Cluster00375	RTFL01-02-E11 RTFL01-47-C16	AT2G22120.1	protein binding / zinc ion binding	0	GO:0005515 GO:0008270 GO:0008270
Cluster00376	RTFL01-02-E12 RTFL01-18-L02 RTFL01-18-P01 RTFL01-26-H06 RTFL01-27-O21 RTFL01-40-G23 RTFL01-40-K02 RTFL01-51-N24	AT1G11650.1	ATRBP45B	0	GO:0000166 GO:0003676
Cluster00377	RTFL01-02-E13 RTFL01-06-K07 RTFL01-20-G09	AT2G27320.1	similar to unknown protein [Arabidopsis thaliana] (TAIR:AT2G38255.1)	9e-05
Cluster00378	RTFL01-02-E14 RTFL01-05-F23 RTFL01-17-C15 RTFL01-18-I03 RTFL01-21-C02 RTFL01-21-J18 RTFL01-31-O08 RTFL01-35-H15 RTFL01-45-O19	AT5G19220.1	ADG2 (ADPG PYROPHOSPHORYLASE 2)	0	GO:0003824 GO:0005978 GO:0008415 GO:0008878 GO:0008878 GO:0009058 GO:0009507 GO:0016740 GO:0016779 GO:0016779
Cluster00379	RTFL01-02-E15 RTFL01-13-F10 RTFL01-14-D09 RTFL01-17-M24 RTFL01-21-I08 RTFL01-22-E19 RTFL01-22-M15 RTFL01-32-P13 RTFL01-36-D02 RTFL01-36-O16 RTFL01-40-F10 RTFL01-41-E10 RTFL01-45-O12	AT4G13940.4	HOG1 (HOMOLOGY-DEPENDENT GENE SILENCING 1)	0	GO:0004013 GO:0004013 GO:0006730 GO:0006730 GO:0016787
Cluster00380	RTFL01-02-E16 RTFL01-12-H19 RTFL01-19-J13	AT1G54410.1	dehydrin family protein	5e-80	GO:0006950 GO:0009415
Cluster00381	RTFL01-02-E17 RTFL01-28-P17	AT5G40640.1	similar to unknown protein [Arabidopsis thaliana] (TAIR:AT3G27390.1)	0	GO:0004872
Cluster00382	RTFL01-02-E19	AT5G49450.1	bZIP family transcription factor	1e-81	GO:0003677 GO:0003700 GO:0003700 GO:0005515 GO:0005515 GO:0005515 GO:0005515 GO:0005515 GO:0005515 GO:0005515 GO:0005515 GO:0005515 GO:0005515 GO:0005515 GO:0005515 GO:0005634 GO:0005634 GO:0006355 GO:0006355 GO:0043565 GO:0043565 GO:0046982 GO:0046983 GO:0046983
Cluster00383	RTFL01-02-E20 RTFL01-05-N21 RTFL01-29-K22 RTFL01-31-K05 RTFL01-35-J10	AT5G20220.2	zinc knuckle (CCHC-type) family protein	0	GO:0003676 GO:0008270
Cluster00384	RTFL01-02-E21 RTFL01-05-J21 RTFL01-08-A15 RTFL01-51-G12	AT4G25130.1	peptide methionine sulfoxide reductase, putative	0	GO:0008113 GO:0019538
Cluster00385	RTFL01-02-E22	AT1G64355.1	similar to hypothetical protein asl4507 [Nostoc sp. PCC 7120] (GB:NP_488547.1)	1e-171
Cluster00386	RTFL01-02-E23 RTFL01-08-M19	AT4G35630.1	PSAT (phosphoserine aminotransferase)	1e-172	GO:0003824 GO:0003824 GO:0006564 GO:0008152 GO:0008483 GO:0008483 GO:0016740 GO:0030170 GO:0030170
Cluster00387	RTFL01-02-E24	AT2G47750.1	auxin-responsive GH3 family protein	0	GO:0009416 GO:0009733
Cluster00388	RTFL01-02-F03 RTFL01-51-B13	AT4G28050.1	TET7 (TETRASPANIN7)	1e-118	GO:0016021
Cluster00389	RTFL01-02-F04 RTFL01-10-O01 RTFL01-24-O03 RTFL01-34-C12 RTFL01-35-K20 RTFL01-38-M14 RTFL01-46-C11 RTFL01-47-E07 RTFL01-51-L02	AT5G10840.1	endomembrane protein 70, putative	0	GO:0016021
Cluster00390	RTFL01-02-F07 RTFL01-42-C18	AT5G20130.1	similar to unknown protein [Oryza sativa (japonica cultivar-group)] (GB:BAD46213.1)	1e-172	GO:0016021
Cluster00391	RTFL01-02-F08	AT3G54790.1	armadillo/beta-catenin repeat family protein / U-box domain-containing protein	1e-155	GO:0000151 GO:0004842 GO:0005488 GO:0016567
Cluster00392	RTFL01-02-F09 RTFL01-14-G21	AT1G27520.1	glycoside hydrolase family 47 protein	1e-144	GO:0004571 GO:0005509 GO:0016020
Cluster00393	RTFL01-02-F10	AT3G50440.1	hydrolase	1e-106	GO:0003824 GO:0016829
Cluster00394	RTFL01-02-F11 RTFL01-22-I21 RTFL01-36-H18 RTFL01-36-M13	AT5G14590.1	isocitrate dehydrogenase, putative / NADP isocitrate dehydrogenase, putative	1e-179	GO:0004450 GO:0005739 GO:0008152 GO:0016616
Cluster00395	RTFL01-02-F12	AT1G03780.1	targeting protein-related	1e-09
Cluster00396	RTFL01-02-F13 RTFL01-05-J09 RTFL01-11-K18 RTFL01-12-D02 RTFL01-17-C03 RTFL01-17-K07 RTFL01-19-O12 RTFL01-20-J19 RTFL01-22-I01 RTFL01-24-K21 RTFL01-25-E07 RTFL01-32-L08 RTFL01-33-J05 RTFL01-41-K09	AT2G01420.2	PIN4 (PIN-FORMED 4)	1e-179	GO:0016021
Cluster00397	RTFL01-02-F14 RTFL01-30-I06 RTFL01-41-I10	AT2G29310.1	tropinone reductase, putative / tropine dehydrogenase, putative	1e-170	GO:0008152 GO:0008152 GO:0016491 GO:0016491 GO:0016491
Cluster00398	RTFL01-02-F15	AT4G17900.1	zinc-binding family protein	1e-104	GO:0005622 GO:0008270
Cluster00399	RTFL01-02-F16 RTFL01-52-C17	AT1G51200.2	DNA binding / zinc ion binding	0	GO:0003677 GO:0008270 GO:0008270 GO:0008270 GO:0046872
Cluster00400	RTFL01-02-F17 RTFL01-19-B05	AT4G00905.1	similar to NC domain-containing protein-related [Arabidopsis thaliana] (TAIR:AT1G01225.1)	0	GO:0006370
Cluster00401	RTFL01-02-F18	AT5G10800.1	RNA recognition motif (RRM)-containing protein	3e-69	GO:0000166 GO:0003676 GO:0003676 GO:0003723 GO:0006396
Cluster00402	RTFL01-02-F20 RTFL01-05-F18 RTFL01-26-G14 RTFL01-27-E11 RTFL01-32-H11	AT2G22240.1	inositol-3-phosphate synthase isozyme 2 / myo-inositol-1-phosphate synthase 2 / MI-1-P synthase 2 / IPS 2	0	GO:0004512 GO:0006021 GO:0008654
Cluster00403	RTFL01-02-F22 RTFL01-13-D03 RTFL01-18-M17	AT1G18060.1	similar to unnamed protein product [Ostreococcus tauri] (GB:CAL52789.1)	0
Cluster00404	RTFL01-02-F23 RTFL01-02-N24 RTFL01-22-N17 RTFL01-30-I18 RTFL01-37-M23 RTFL01-48-F04	AT5G53580.1	aldo/keto reductase family protein	0.025
Cluster00405	RTFL01-02-F24	AT4G15960.1	epoxide hydrolase, putative	1e-120	GO:0003824 GO:0004301 GO:0006725 GO:0016787 GO:0016787
Cluster00406	RTFL01-02-G02 RTFL01-33-C20 RTFL01-52-M12	AT4G32470.1	ubiquinol-cytochrome C reductase complex 14 kDa protein, putative	1e-150	GO:0005739 GO:0005739 GO:0006118 GO:0006122 GO:0008121
Cluster00407	RTFL01-02-G03 RTFL01-06-C09 RTFL01-13-O17 RTFL01-29-K01	AT5G62220.1	exostosin family protein	1e-131	GO:0016020
Cluster00408	RTFL01-02-G04 RTFL01-05-F21 RTFL01-31-D07 RTFL01-31-I09	AT3G59210.1	F-box family protein	1e-134	GO:0003723 GO:0003964 GO:0003964 GO:0006278
Cluster00409	RTFL01-02-G07	AT1G78800.1	glycosyl transferase family 1 protein	1e-109	GO:0009058
Cluster00410	RTFL01-02-G09	AT1G64340.1	similar to unknown protein [Arabidopsis thaliana] (TAIR:AT5G41810.1)	2e-39
Cluster00411	RTFL01-02-G10	AT3G60900.1	FLA10 (fasciclin-like arabinogalactan-protein 10)	1e-108	GO:0007155
Cluster00412	RTFL01-02-G11 RTFL01-51-N15	AT2G35710.1	glycogenin glucosyltransferase (glycogenin)-related	0	GO:0016051 GO:0016758
Cluster00413	RTFL01-02-G12 RTFL01-11-C06 RTFL01-13-N05	AT2G43020.1	ATPAO2 (POLYAMINE OXIDASE 2)	0	GO:0006118 GO:0006118 GO:0016491 GO:0016491
Cluster00414	RTFL01-01-H14 RTFL01-02-G13 RTFL01-04-J20 RTFL01-15-H21 RTFL01-27-O20 RTFL01-38-D02	AT1G26110.1	similar to unknown protein [Arabidopsis thaliana] (TAIR:AT5G45330.1)	0	GO:0005667
Cluster00415	RTFL01-02-G14 RTFL01-03-K13	AT3G62560.1	GTP-binding protein, putative	0	GO:0000166 GO:0005525 GO:0005525 GO:0005525 GO:0005525 GO:0005525 GO:0005622 GO:0005783 GO:0006810 GO:0006886 GO:0006888 GO:0007264 GO:0015031
Cluster00416	RTFL01-02-G16	AT4G39200.1	40S ribosomal protein S25 (RPS25E)	1e-147	GO:0008152 GO:0016740 GO:0016757 GO:0016758
Cluster00417	RTFL01-02-G17 RTFL01-14-N19 RTFL01-30-N07	AT3G10420.2	sporulation protein-related	1e-109	GO:0000166 GO:0000166 GO:0005524 GO:0017111
Cluster00418	RTFL01-02-G19 RTFL01-09-C03 RTFL01-17-C05 RTFL01-52-N11	AT1G67730.1	b-keto acyl reductase, putative (GLOSSY8)	0	GO:0008152 GO:0008152 GO:0016491 GO:0016491 GO:0016491
Cluster00419	RTFL01-02-G20	AT1G79720.1	aspartyl protease family protein	0	GO:0004190 GO:0004194 GO:0006508 GO:0008233 GO:0016787
Cluster00420	RTFL01-02-G21 RTFL01-06-K16 RTFL01-21-C24 RTFL01-21-K07 RTFL01-24-I16 RTFL01-25-A14 RTFL01-26-L17	AT3G53020.1	STV1 (SHORT VALVE1)	1e-166	GO:0003735 GO:0005622 GO:0005840 GO:0006412
Cluster00421	RTFL01-02-G22	AT2G31790.1	UDP-glucoronosyl/UDP-glucosyl transferase family protein	0	GO:0008152 GO:0016740 GO:0016757 GO:0016758
Cluster00422	RTFL01-02-G23 RTFL01-02-G24 RTFL01-29-E07 RTFL01-38-E12	AT2G16950.2	protein transporter	0	GO:0000059 GO:0005488 GO:0005634 GO:0005643 GO:0005737 GO:0006886 GO:0008565
Cluster00423	RTFL01-02-H02 RTFL01-09-H07	AT5G13640.1	ATPDAT (Arabidopsis thaliana phospholipid:diacylglycerol acyltransferase)	1e-138	GO:0004607 GO:0006629
Cluster00424	RTFL01-02-H03 RTFL01-04-J01 RTFL01-28-L02	AT4G10030.1	hydrolase, alpha/beta fold family protein	1e-144	GO:0016787
Cluster00425	RTFL01-02-H04	AT1G76850.1	SEC5A (EXOCYST COMPLEX COMPONENT SEC5)	4e-83
Cluster00426	RTFL01-02-G06 RTFL01-02-H05 RTFL01-02-H06 RTFL01-15-M05 RTFL01-37-N14 RTFL01-47-K19	AT2G43750.1	OASB (CYSTEINE SYNTHASE 1)	0	GO:0003824 GO:0004124 GO:0004124 GO:0004124 GO:0006535 GO:0006535 GO:0006535 GO:0008152 GO:0008652 GO:0016740 GO:0019344 GO:0030170
Cluster00427	RTFL01-02-H07 RTFL01-40-A20	AT2G02980.1	pentatricopeptide (PPR) repeat-containing protein	0	GO:0005488
Cluster00428	RTFL01-02-H10	AT1G76540.1	CDKB2	0	GO:0000166 GO:0004672 GO:0004674 GO:0004674 GO:0004674 GO:0005524 GO:0005524 GO:0005524 GO:0006468 GO:0006468 GO:0006468 GO:0016301 GO:0016740
Cluster00429	RTFL01-02-H11 RTFL01-20-J20 RTFL01-26-J23 RTFL01-49-O09	AT3G28450.1	leucine-rich repeat transmembrane protein kinase, putative	1e-137	GO:0004672 GO:0004713 GO:0004872 GO:0005515 GO:0005515 GO:0005515 GO:0005515 GO:0005515 GO:0005515 GO:0005515 GO:0005515 GO:0005515 GO:0005524 GO:0005524 GO:0006468 GO:0006468 GO:0016301
Cluster00430	RTFL01-02-H12	AT3G03950.3	ECT1	1e-108	GO:0005515 GO:0005634 GO:0005737
Cluster00431	RTFL01-02-H13	AT2G39450.1	cation efflux family protein	1e-172	GO:0005384 GO:0005794 GO:0006812 GO:0008324 GO:0010042 GO:0016020 GO:0030026
Cluster00432	RTFL01-02-H14 RTFL01-16-K18	AT2G44100.2	ATGDI1 (Arabidopsis thaliana guanosine diphosphate dissociation inhibitor 1)	0	GO:0005093 GO:0015031 GO:0043087
Cluster00433	RTFL01-02-H15	AT3G03550.1	zinc finger (C3HC4-type RING finger) family protein	1e-92	GO:0005515 GO:0008270 GO:0008270 GO:0046872
Cluster00434	RTFL01-02-H17 RTFL01-16-A12 RTFL01-22-D08 RTFL01-27-O05 RTFL01-50-K03	AT1G30360.1	ERD4 (EARLY-RESPONSIVE TO DEHYDRATION 4)	4e-96	GO:0016020
Cluster00435	RTFL01-02-H18	AT5G53010.1	calcium-transporting ATPase, putative	0.12
Cluster00436	RTFL01-02-H22	AT3G06730.1	thioredoxin family protein	0	GO:0045454
Cluster00437	RTFL01-02-H23 RTFL01-10-D13	AT1G14000.1	protein kinase family protein / ankyrin repeat family protein	1e-177	GO:0000166 GO:0004672 GO:0004674 GO:0004674 GO:0004674 GO:0004713 GO:0005524 GO:0005524 GO:0005524 GO:0005524 GO:0006468 GO:0006468 GO:0006468 GO:0006468 GO:0016301 GO:0016740
Cluster00438	RTFL01-02-H24	AT1G50380.1	prolyl oligopeptidase family protein	1e-136	GO:0004252 GO:0004287 GO:0006508 GO:0006508 GO:0006508 GO:0008236
Cluster00439	RTFL01-02-I01	AT5G13080.1	WRKY75 (WRKY DNA-binding protein 75)	1e-109	GO:0003700 GO:0005634 GO:0043565 GO:0045449
Cluster00440	RTFL01-02-I02 RTFL01-20-F16 RTFL01-41-C10	AT3G62870.1	60S ribosomal protein L7A (RPL7aB)	1e-145	GO:0003735 GO:0005622 GO:0005840 GO:0006412 GO:0030529 GO:0042254
Cluster00441	RTFL01-02-I04 RTFL01-05-B08 RTFL01-06-P18 RTFL01-11-H11	AT2G33070.2	jacalin lectin family protein	1e-147	GO:0005529
Cluster00442	RTFL01-02-I07 RTFL01-02-I08 RTFL01-08-L05 RTFL01-47-I11	AT3G07565.2	similar to unknown protein [Arabidopsis thaliana] (TAIR:AT1G10820.2)	1e-124	GO:0003677 GO:0005634
Cluster00443	RTFL01-02-I09 RTFL01-14-E11 RTFL01-19-B08	AT1G69230.2	SP1L2	5e-65	GO:0003700 GO:0005634 GO:0006355
Cluster00444	RTFL01-02-I10 RTFL01-02-J09 RTFL01-12-P05	AT1G55150.1	DEAD box RNA helicase, putative (RH20)	1e-175	GO:0003676 GO:0004386 GO:0004386 GO:0005524
Cluster00445	RTFL01-02-I11	AT2G35450.1	hydrolase	0	GO:0001760 GO:0008152
Cluster00446	RTFL01-02-I12 RTFL01-04-H13 RTFL01-12-E19 RTFL01-18-B03 RTFL01-22-I13 RTFL01-23-P02 RTFL01-50-C23 RTFL01-50-G18	AT1G09340.1	catalytic/ coenzyme binding	0	GO:0003824 GO:0044237 GO:0050662
Cluster00447	RTFL01-02-I13 RTFL01-41-K20 RTFL01-46-K15	AT3G51820.1	ATG4/CHLG/G4 (CHLOROPHYLL SYNTHASE)	1e-150	GO:0004659 GO:0016021 GO:0030494
Cluster00448	RTFL01-02-I15 RTFL01-04-N02 RTFL01-27-H10 RTFL01-34-C20	AT3G19720.1	ARC5 (ACCUMULATION AND REPLICATION OF CHLOROPLAST 5)	0	GO:0000166 GO:0003924 GO:0005525
Cluster00449	RTFL01-02-I16	AT4G26260.1	MIOX4 (MYO-INOSITOL OXYGENASE 4)	1e-178	GO:0016491 GO:0050113
Cluster00450	RTFL01-02-I18	AT3G49600.1	UBP26 (ubiquitin-specific protease 26)	9e-94	GO:0004221 GO:0006511 GO:0006512 GO:0016787
Cluster00451	RTFL01-02-I19 RTFL01-27-J14	AT3G09740.1	SYP71 (SYNTAXIN OF PLANTS 71)	0	GO:0006886 GO:0008565 GO:0016020
Cluster00452	RTFL01-02-I20	AT2G37500.1	arginine biosynthesis protein ArgJ family	1e-133	GO:0004358 GO:0006526 GO:0016740
Cluster00453	RTFL01-02-I21 RTFL01-05-K06 RTFL01-14-E09	AT4G37190.1	similar to Os03g0240900 [Oryza sativa (japonica cultivar-group)] (GB:NP_001049512.1)	0	GO:0000785 GO:0003677 GO:0005634 GO:0006355 GO:0007001
Cluster00454	RTFL01-02-I22 RTFL01-03-K10 RTFL01-03-P06 RTFL01-11-D15 RTFL01-27-J01 RTFL01-30-P19 RTFL01-38-M19 RTFL01-43-P15 RTFL01-47-B12	AT4G20260.3	DREPP plasma membrane polypeptide family protein	1e-161	GO:0009409
Cluster00455	RTFL01-02-I23 RTFL01-14-L11	AT5G14760.1	AO (L-ASPARTATE OXIDASE)	4e-77	GO:0005737 GO:0006118 GO:0006118 GO:0008734 GO:0009435 GO:0016491 GO:0016491
Cluster00456	RTFL01-02-J01 RTFL01-22-K23 RTFL01-37-J04 RTFL01-48-A03	AT2G39805.1	integral membrane Yip1 family protein	0
Cluster00457	RTFL01-02-J02	AT5G51890.1	peroxidase	1e-177	GO:0004601 GO:0004601 GO:0004601 GO:0004601 GO:0005506 GO:0005509 GO:0006979 GO:0006979 GO:0016491 GO:0046872 GO:0046872
Cluster00458	RTFL01-02-I06 RTFL01-02-J05 RTFL01-06-F12 RTFL01-07-I04 RTFL01-17-J15 RTFL01-19-P17 RTFL01-20-A23 RTFL01-20-O08 RTFL01-22-D19 RTFL01-22-P08 RTFL01-27-O13 RTFL01-33-O05 RTFL01-36-G04 RTFL01-38-L01 RTFL01-39-B10	AT2G33800.1	ribosomal protein S5 family protein	1e-173	GO:0003723 GO:0003723 GO:0003735 GO:0003735 GO:0003735 GO:0003735 GO:0005622 GO:0005622 GO:0005622 GO:0005622 GO:0005840 GO:0005840 GO:0005840 GO:0006412 GO:0006412 GO:0006412 GO:0006412 GO:0015935 GO:0030529
Cluster00459	RTFL01-02-J06	AT5G59770.1	similar to PAS2 (PASTICCINO 2) [Arabidopsis thaliana] (TAIR:AT5G10480.2)	1e-120	GO:0005515
Cluster00460	RTFL01-02-J08 RTFL01-18-M18 RTFL01-41-A08 RTFL01-41-I24 RTFL01-52-F11	AT5G54250.2	ATCNGC4 (DEFENSE, NO DEATH 2)	0	GO:0005216 GO:0005216 GO:0006810 GO:0006811 GO:0006811 GO:0016020 GO:0016020 GO:0016021
Cluster00461	RTFL01-02-J11 RTFL01-43-D07	AT5G16110.1	similar to unknown protein [Arabidopsis thaliana] (TAIR:AT3G02555.1)	7e-96	GO:0000785 GO:0003682 GO:0005634 GO:0006333
Cluster00462	RTFL01-02-J12	AT1G33320.1	cystathionine gamma-synthase, chloroplast, putative / O-succinylhomoserine (Thiol)-lyase, putative	2e-98	GO:0003824 GO:0003824 GO:0006520 GO:0030170 GO:0030170 GO:0030170
Cluster00463	RTFL01-02-J13	AT1G16520.1	similar to unknown protein [Arabidopsis thaliana] (TAIR:AT1G56080.1)	0	GO:0016020 GO:0016021 GO:0016021
Cluster00464	RTFL01-02-J14	AT2G18490.1	zinc finger (C2H2 type) family protein	6e-30	GO:0003676 GO:0005622 GO:0005622 GO:0008270 GO:0008270
Cluster00465	RTFL01-02-J17 RTFL01-27-E17 RTFL01-44-N19 RTFL01-45-E11	AT1G70770.1	similar to unknown protein [Arabidopsis thaliana] (TAIR:AT1G23170.1)	1e-77	GO:0005488
Cluster00466	RTFL01-02-J18 RTFL01-14-H07 RTFL01-25-F09	AT2G33430.1	plastid developmental protein DAG, putative	0	GO:0005739 GO:0005739
Cluster00467	RTFL01-02-J19 RTFL01-42-D01	AT1G32050.1	secretory carrier membrane protein (SCAMP) family protein	0	GO:0015031 GO:0016021
Cluster00468	RTFL01-02-J21	AT5G10730.1	catalytic/ coenzyme binding	0	GO:0003824 GO:0044237 GO:0050662
Cluster00469	RTFL01-02-J22 RTFL01-25-J19	AT5G64816.2	Identical to Protein At5g64816 precursor [Arabidopsis Thaliana] (GB:Q8L8Q8	1e-148
Cluster00470	RTFL01-02-J23	AT1G75760.1	ER lumen protein retaining receptor family protein	1e-175	GO:0004872 GO:0005783 GO:0006621 GO:0006810 GO:0015031 GO:0016021 GO:0016021 GO:0046923
Cluster00471	RTFL01-02-J24	AT1G02390.1	ATGPAT2/GPAT2 (GLYCEROL-3-PHOSPHATE ACYLTRANSFERASE 2)	1e-137	GO:0008152 GO:0008415 GO:0008415 GO:0016740
Cluster00472	RTFL01-02-K01 RTFL01-14-F04 RTFL01-17-K23 RTFL01-24-I03 RTFL01-25-D21 RTFL01-28-H15 RTFL01-29-A15 RTFL01-49-E08	AT3G01910.3	SOX (SULFITE OXIDASE)	0	GO:0006118 GO:0006118 GO:0016491 GO:0030151
Cluster00473	RTFL01-02-K02 RTFL01-28-P23	AT1G44110.1	CYCA1	1e-161	GO:0000074 GO:0000074 GO:0005634 GO:0007049 GO:0051301
Cluster00474	RTFL01-02-K05 RTFL01-16-H08 RTFL01-45-G16 RTFL01-46-B04	AT1G11060.1	similar to unknown protein [Arabidopsis thaliana] (TAIR:AT1G61030.1)	1e-163	GO:0008152 GO:0008152 GO:0016491 GO:0016491
Cluster00475	RTFL01-02-K06	AT5G47540.1	Mo25 family protein	2e-66	GO:0005488
Cluster00476	RTFL01-02-K07 RTFL01-10-L24 RTFL01-14-I23 RTFL01-34-P09	AT1G20510.1	OPCL1 (OPC-8:0 COA LIGASE1)	0	GO:0003824 GO:0008152
Cluster00477	RTFL01-02-K08 RTFL01-05-B13 RTFL01-17-B22 RTFL01-18-G08 RTFL01-31-M23 RTFL01-32-C21 RTFL01-33-C22 RTFL01-38-D23 RTFL01-40-B16 RTFL01-42-M22 RTFL01-51-H04	AT1G51500.1	CER5 (ECERIFERUM 5)	0	GO:0005524 GO:0006810 GO:0016887
Cluster00478	RTFL01-02-K09 RTFL01-02-K10 RTFL01-30-F22 RTFL01-50-I19 RTFL01-50-J18	AT5G19330.2	armadillo/beta-catenin repeat family protein / BTB/POZ domain-containing protein	1e-177	GO:0005488 GO:0005515 GO:0005515 GO:0005515
Cluster00479	RTFL01-02-K12	AT4G03190.1	GRH1 (GRR1-LIKE PROTEIN 1)	1e-145	GO:0005515
Cluster00480	RTFL01-02-K13	AT1G21750.1	ATPDIL1-1 (PDI-LIKE 1-1)	1e-155	GO:0003756 GO:0005783 GO:0016853 GO:0016853 GO:0016853 GO:0045454
Cluster00481	RTFL01-02-K15 RTFL01-43-K22 RTFL01-52-G15	AT3G29760.1	NLI interacting factor (NIF) family protein	2e-08
Cluster00482	RTFL01-02-K18 RTFL01-04-M12 RTFL01-18-A05 RTFL01-20-J11 RTFL01-46-N04 RTFL01-48-O10	AT2G01320.1	ABC transporter family protein	1e-158	GO:0000166 GO:0000166 GO:0005524 GO:0005524 GO:0006810 GO:0016887 GO:0017111
Cluster00483	RTFL01-02-H20 RTFL01-02-K23 RTFL01-07-F12 RTFL01-30-F02 RTFL01-31-J21 RTFL01-32-E19 RTFL01-41-F16 RTFL01-42-H06 RTFL01-43-D13 RTFL01-48-B22	AT4G23460.1	beta-adaptin, putative	0	GO:0005488 GO:0005488 GO:0005515 GO:0005515 GO:0005515 GO:0005515 GO:0006461 GO:0006461 GO:0006461 GO:0006461 GO:0006886 GO:0006886 GO:0006886 GO:0006886 GO:0008565 GO:0008565 GO:0008565 GO:0008565 GO:0016192 GO:0016192 GO:0016192 GO:0016192 GO:0030117 GO:0030131 GO:0030131 GO:0030131
Cluster00484	RTFL01-02-K24 RTFL01-15-O23 RTFL01-18-F09 RTFL01-19-K18 RTFL01-25-H23	AT2G05790.1	glycosyl hydrolase family 17 protein	1e-151	GO:0003824 GO:0004553 GO:0005975 GO:0005975 GO:0008152 GO:0016787 GO:0016798 GO:0043169
Cluster00485	RTFL01-02-L01	AT2G38330.1	MATE efflux family protein	1e-119	GO:0006855 GO:0015238 GO:0015297 GO:0016020
Cluster00486	RTFL01-02-L02 RTFL01-12-A03 RTFL01-27-F04 RTFL01-31-A15 RTFL01-31-I16 RTFL01-32-C04 RTFL01-34-C06 RTFL01-34-K19 RTFL01-50-E02	AT3G51370.2	protein phosphatase 2C, putative / PP2C, putative	1e-144	GO:0003824 GO:0004721 GO:0015071 GO:0016787
Cluster00487	RTFL01-02-L03	AT2G01270.1	ATQSOX2 (QUIESCIN-SULFHYDRYL OXIDASE 2)	1e-138	GO:0045454
Cluster00488	RTFL01-02-L05 RTFL01-23-L06 RTFL01-29-M15 RTFL01-47-E23	AT1G48300.1	similar to soluble diacylglycerol acyltransferase [Arachis hypogaea] (GB:AAX62735.1)	1e-133	GO:0004144 GO:0008415 GO:0016740
Cluster00489	RTFL01-02-L06 RTFL01-07-G14 RTFL01-10-I18 RTFL01-41-H11	AT1G12250.1	thylakoid lumenal protein-related	0	GO:0009535
Cluster00490	RTFL01-02-L07 RTFL01-02-L08	AT4G18890.1	brassinosteroid signalling positive regulator-related	1e-172	GO:0000272 GO:0003824 GO:0005975 GO:0016161 GO:0043169
Cluster00491	RTFL01-02-L09 RTFL01-38-O11	AT1G09250.1	transcription factor	1e-81	GO:0005634 GO:0030528 GO:0045449
Cluster00492	RTFL01-02-L10 RTFL01-19-A04 RTFL01-19-B04 RTFL01-24-H22 RTFL01-32-P01	AT4G04220.1	disease resistance family protein	5e-52	GO:0005515
Cluster00493	RTFL01-02-L11 RTFL01-05-M17 RTFL01-14-I15 RTFL01-16-K24 RTFL01-34-E08 RTFL01-36-A10	AT1G08200.1	AXS2 (UDP-D-APIOSE/UDP-D-XYLOSE SYNTHASE 2)	0	GO:0003824 GO:0044237 GO:0050662
Cluster00494	RTFL01-02-L12	AT1G18890.1	ATCDPK1	1e-155	GO:0000166 GO:0004672 GO:0004672 GO:0004674 GO:0004674 GO:0004674 GO:0005509 GO:0005509 GO:0005509 GO:0005515 GO:0005515 GO:0005515 GO:0005515 GO:0005515 GO:0005515 GO:0005515 GO:0005515 GO:0005524 GO:0005524 GO:0005524 GO:0006468 GO:0006468 GO:0006468 GO:0009738 GO:0016301 GO:0016740
Cluster00495	RTFL01-02-L14 RTFL01-16-M24 RTFL01-30-L17 RTFL01-51-K16	AT1G04140.2	transducin family protein / WD-40 repeat family protein	1e-150
Cluster00496	RTFL01-02-L15	AT5G11540.1	FAD-binding domain-containing protein	1e-144	GO:0006118
Cluster00497	RTFL01-02-L16 RTFL01-15-A13 RTFL01-24-P21 RTFL01-48-K15	AT1G24147.1	contains domain Replisome organizer (g39p helicase loader/inhibitor protein) (SSF89064)	2e-12
Cluster00498	RTFL01-02-L17	AT3G28715.1	H+transporting two-sector ATPase, putative	0	GO:0015986 GO:0016469 GO:0046933 GO:0046961
Cluster00499	RTFL01-02-L18 RTFL01-06-K14 RTFL01-18-K01 RTFL01-21-F21 RTFL01-41-K08	AT4G29410.2	60S ribosomal protein L28 (RPL28C)	1e-147	GO:0003735 GO:0005622 GO:0005840 GO:0006412
Cluster00500	RTFL01-02-L19 RTFL01-37-L08 RTFL01-51-O02	AT3G19710.1	BCAT4 (BRANCHED-CHAIN AMINOTRANSFERASE4)	1e-160	GO:0003824 GO:0004084 GO:0008152 GO:0008483 GO:0009081 GO:0016740
Cluster00501	RTFL01-02-L21 RTFL01-02-L23 RTFL01-03-K14 RTFL01-35-D18 RTFL01-35-N06 RTFL01-50-G11	AT4G14040.1	EDA38 (embryo sac development arrest 38)	1e-178	GO:0008430 GO:0010197
Cluster00502	RTFL01-02-M01 RTFL01-02-M02 RTFL01-46-H10	AT5G65683.1	zinc finger (C3HC4-type RING finger) family protein	6e-80	GO:0005515 GO:0008270 GO:0008270 GO:0046872
Cluster00503	RTFL01-02-M03 RTFL01-02-M04 RTFL01-18-H08 RTFL01-36-D06	AT4G26130.1	similar to unknown protein [Arabidopsis thaliana] (TAIR:AT5G56980.1)	1e-105	GO:0003779 GO:0003779 GO:0003779 GO:0016043 GO:0016043 GO:0017048 GO:0030036 GO:0030036
Cluster00504	RTFL01-02-M08 RTFL01-06-F04 RTFL01-06-J04 RTFL01-15-J08 RTFL01-22-I11 RTFL01-24-G05 RTFL01-27-A03 RTFL01-27-A08 RTFL01-28-C13 RTFL01-33-H11 RTFL01-39-D01 RTFL01-41-F09 RTFL01-42-D23 RTFL01-51-D22 RTFL01-52-L21	AT4G18710.1	BIN2 (BRASSINOSTEROID-INSENSITIVE 2)	0	GO:0000166 GO:0004672 GO:0004674 GO:0004674 GO:0004674 GO:0005524 GO:0005524 GO:0005524 GO:0006468 GO:0006468 GO:0006468 GO:0016301 GO:0016740
Cluster00505	RTFL01-02-M09 RTFL01-08-M04 RTFL01-46-O13	AT1G76010.1	nucleic acid binding	1e-151	GO:0003676
Cluster00506	RTFL01-02-M13	AT4G20040.1	similar to QRT3 (QUARTET 3) [Arabidopsis thaliana] (TAIR:AT4G20050.2)	1e-129	GO:0016829
Cluster00507	RTFL01-02-M14	AT4G20930.1	3-hydroxyisobutyrate dehydrogenase, putative	0	GO:0004616 GO:0006098 GO:0006573 GO:0008442 GO:0008442 GO:0016491 GO:0050662 GO:0051287
Cluster00508	RTFL01-02-M15	AT1G74370.1	zinc finger (C3HC4-type RING finger) family protein	1e-125	GO:0005515 GO:0008270 GO:0008270 GO:0046872
Cluster00509	RTFL01-02-M16 RTFL01-34-M21	AT1G27050.1	ATHB54 (ARABIDOPSIS THALIANA HOMEOBOX PROTEIN 54)	1e-128	GO:0003676 GO:0004518 GO:0004518 GO:0004518 GO:0006281 GO:0006281 GO:0006281
Cluster00510	RTFL01-02-M17 RTFL01-11-B09 RTFL01-17-I23 RTFL01-20-M23 RTFL01-41-P24 RTFL01-43-G23 RTFL01-50-F21 RTFL01-52-F19	AT4G14880.2	OASA1 (O-ACETYLSERINE (THIOL) LYASE (OAS-TL) ISOFORM A1)	0	GO:0003824 GO:0004124 GO:0004124 GO:0004124 GO:0006535 GO:0006535 GO:0006535 GO:0008152 GO:0008652 GO:0016740 GO:0019344 GO:0030170
Cluster00511	RTFL01-02-M18 RTFL01-06-H05 RTFL01-15-N05 RTFL01-28-F08 RTFL01-33-O08	AT5G33280.1	chloride channel-like (CLC) protein, putative	1e-164	GO:0005247 GO:0005247 GO:0006821 GO:0006821 GO:0016020 GO:0016020
Cluster00512	RTFL01-02-M19 RTFL01-09-B22	AT5G58480.1	glycosyl hydrolase family 17 protein	1e-147	GO:0003824 GO:0004553 GO:0005975 GO:0005975 GO:0016787 GO:0043169
Cluster00513	RTFL01-02-M20	AT1G76680.1	OPR1 (12-oxophytodienoate reductase 1)	0	GO:0003824 GO:0006118 GO:0008152 GO:0016491
Cluster00514	RTFL01-02-M21	AT3G13380.1	BRL3 (BRI1-LIKE 3)	3e-34	GO:0000166 GO:0004672 GO:0004674 GO:0004674 GO:0005515 GO:0005524 GO:0005524 GO:0006468 GO:0006468 GO:0016301 GO:0016740
Cluster00515	RTFL01-02-M22	AT1G16850.1	similar to unknown protein [Arabidopsis thaliana] (TAIR:AT5G64820.1)	1e-53
Cluster00516	RTFL01-02-M23 RTFL01-23-N05 RTFL01-26-E12 RTFL01-33-A01	AT2G47160.2	BOR1 (REQUIRES HIGH BORON 1)	1e-154	GO:0005452 GO:0006820 GO:0006820 GO:0015380 GO:0016020 GO:0016021
Cluster00517	RTFL01-02-N01 RTFL01-10-D07 RTFL01-44-J18	AT3G27090.1	similar to unknown protein [Arabidopsis thaliana] (TAIR:AT5G42050.1)	1e-116
Cluster00518	RTFL01-02-N02 RTFL01-05-E21 RTFL01-10-H08 RTFL01-13-D22 RTFL01-16-P23 RTFL01-24-N04 RTFL01-27-C17 RTFL01-32-A15 RTFL01-34-G17 RTFL01-36-B01 RTFL01-45-L12 RTFL01-48-K06 RTFL01-49-O16	AT5G67360.1	ARA12	1e-153	GO:0004289 GO:0004289 GO:0006508 GO:0008233 GO:0042802 GO:0043086
Cluster00519	RTFL01-02-N04 RTFL01-03-O02 RTFL01-23-B24 RTFL01-28-C19 RTFL01-51-G15	AT1G08380.1	PSAO (photosystem I subunit O)	1e-151	GO:0009522 GO:0009579 GO:0009768
Cluster00520	RTFL01-02-N05 RTFL01-37-E14 RTFL01-46-C14	AT4G33300.2	ADR1-L1 (ADR1-LIKE 1)	1e-132	GO:0005515
Cluster00521	RTFL01-02-N06	AT5G43280.1	ATDCI1 (DELTA(3,5),DELTA(2,4)-DIENOYL-COA ISOMERASE 1)	0	GO:0003824 GO:0005777 GO:0008152 GO:0009062 GO:0051750
Cluster00522	RTFL01-02-N07 RTFL01-09-F16 RTFL01-11-J01	AT4G13930.1	SHM4 (SERINE HYDROXYMETHYLTRANSFERASE 4)	1e-169	GO:0003824 GO:0004372 GO:0004372 GO:0006544 GO:0006563 GO:0006730 GO:0008168 GO:0016740 GO:0030170
Cluster00523	RTFL01-02-N08 RTFL01-23-P18 RTFL01-25-I23	AT2G26200.1	similar to unknown protein [Arabidopsis thaliana] (TAIR:AT1G54650.1)	0	GO:0005524 GO:0008168 GO:0009396 GO:0016740 GO:0030272
Cluster00524	RTFL01-02-M10 RTFL01-02-N09 RTFL01-04-A03 RTFL01-04-I12 RTFL01-05-B07 RTFL01-06-E15 RTFL01-07-F14 RTFL01-08-A24 RTFL01-08-N23 RTFL01-10-A01 RTFL01-10-E19 RTFL01-11-E09 RTFL01-12-G15 RTFL01-14-E07 RTFL01-15-C06 RTFL01-15-N17 RTFL01-17-E19 RTFL01-17-G02 RTFL01-17-H23 RTFL01-18-B18 RTFL01-18-G11 RTFL01-18-L06 RTFL01-18-L24 RTFL01-20-H24 RTFL01-22-J24 RTFL01-26-P07 RTFL01-28-G02 RTFL01-28-L14 RTFL01-…	AT1G67090.1	ribulose bisphosphate carboxylase small chain 1A / RuBisCO small subunit 1A (RBCS-1A) (ATS1A)	0	GO:0004497 GO:0009573 GO:0009853 GO:0015977 GO:0015977 GO:0015979 GO:0016491 GO:0016829 GO:0016984 GO:0016984
Cluster00525	RTFL01-02-N10	AT2G05830.1	eukaryotic translation initiation factor 2B family protein / eIF-2B family protein	1e-158	GO:0003743 GO:0044237 GO:0044249
Cluster00526	RTFL01-02-N11 RTFL01-05-L15 RTFL01-52-F10	AT3G16940.1	calmodulin-binding protein	1e-159	GO:0004871 GO:0004871 GO:0005576 GO:0005576 GO:0007223 GO:0007223 GO:0007275 GO:0007275 GO:0007275 GO:0016055
Cluster00527	RTFL01-02-N12 RTFL01-25-F13 RTFL01-26-B20 RTFL01-27-P01	AT5G49970.1	pyridoxamine 5'-phosphate oxidase-related	1e-136	GO:0004733 GO:0004733 GO:0008615 GO:0010181 GO:0010181 GO:0042817
Cluster00528	RTFL01-02-N14 RTFL01-21-E14 RTFL01-25-N23	AT3G22330.1	DEAD box RNA helicase, putative	4e-96	GO:0003676 GO:0003676 GO:0004386 GO:0004386 GO:0005524 GO:0005524 GO:0005524 GO:0008026 GO:0016787
Cluster00529	RTFL01-02-N15 RTFL01-07-M18 RTFL01-24-E01 RTFL01-25-D04 RTFL01-50-I16	AT1G42440.1	similar to unknown protein [Arabidopsis thaliana] (TAIR:AT1G06720.1)	1e-167	GO:0005515 GO:0005515 GO:0005515
Cluster00530	RTFL01-02-N16 RTFL01-05-D03	AT2G38670.1	PECT1 (PHOSPHORYLETHANOLAMINE CYTIDYLYLTRANSFERASE 1)	1e-114	GO:0003824 GO:0009058 GO:0009058 GO:0016740 GO:0016779 GO:0016779
Cluster00531	RTFL01-02-N17	AT1G08460.1	HDA08 (histone deacetylase 8)	1e-179	GO:0016787
Cluster00532	RTFL01-02-N18 RTFL01-08-B13	AT2G35580.1	serpin family protein / serine protease inhibitor family protein	3e-63	GO:0004867
Cluster00533	RTFL01-02-N19	AT1G14230.1	nucleoside phosphatase family protein / GDA1/CD39 family protein	1e-100	GO:0016787
Cluster00534	RTFL01-02-N22 RTFL01-09-M05 RTFL01-20-N01 RTFL01-25-P22 RTFL01-29-E11 RTFL01-29-F08 RTFL01-29-H02	AT2G37660.1	catalytic/ coenzyme binding	0	GO:0005509 GO:0005509
Cluster00535	RTFL01-02-O01 RTFL01-02-O02 RTFL01-04-H14 RTFL01-04-L16 RTFL01-06-A01 RTFL01-06-O10 RTFL01-07-G22 RTFL01-08-C23 RTFL01-08-K20 RTFL01-10-B23 RTFL01-10-M08 RTFL01-11-J15 RTFL01-15-E14 RTFL01-17-M11 RTFL01-17-N15 RTFL01-17-N16 RTFL01-18-N21 RTFL01-20-H08 RTFL01-24-F09 RTFL01-31-C16 RTFL01-33-C17 RTFL01-35-C17 RTFL01-41-E11 RTFL01-41-E21 RTFL01-43-G14 RTFL01-43-L13 RTFL01-44-C02 RTFL01-46-G09 RTFL01-…	AT3G56940.1	AT103 (DICARBOXYLATE DIIRON 1)	0	GO:0006118 GO:0015979 GO:0015995 GO:0016491 GO:0016491 GO:0046872 GO:0046872 GO:0046914
Cluster00536	RTFL01-02-O03 RTFL01-07-A07 RTFL01-30-F04 RTFL01-46-H07	AT4G31115.1	similar to unknown protein [Arabidopsis thaliana] (TAIR:AT5G04440.1)	0	GO:0006118 GO:0016491
Cluster00537	RTFL01-02-O04	AT4G39230.1	isoflavone reductase, putative	1e-157	GO:0006808 GO:0016564
Cluster00538	RTFL01-02-O05 RTFL01-03-H03 RTFL01-51-N17	AT4G29680.1	type I phosphodiesterase/nucleotide pyrophosphatase family protein	1e-135	GO:0004551 GO:0008152 GO:0009117 GO:0016787 GO:0016787
Cluster00539	RTFL01-02-O07 RTFL01-03-J06 RTFL01-20-F11 RTFL01-28-A15	AT1G12920.1	ERF1-2 (EUKARYOTIC RELEASE FACTOR 1-2)	0	GO:0005737 GO:0006415 GO:0016149
Cluster00540	RTFL01-02-O08 RTFL01-16-O04 RTFL01-21-M23 RTFL01-38-P20 RTFL01-47-K22 RTFL01-49-J19	AT1G12820.1	AFB3 (AUXIN SIGNALING F-BOX 3)	1e-177	GO:0005515
Cluster00541	RTFL01-02-O09 RTFL01-22-E07 RTFL01-35-B16 RTFL01-43-G22	AT4G28750.1	PSAE-1 (PSA E1 KNOCKOUT)	1e-129	GO:0006118 GO:0009538 GO:0015979 GO:0030089
Cluster00542	RTFL01-02-O11 RTFL01-04-A08	AT2G42975.1	similar to Os01g0666600 [Oryza sativa (japonica cultivar-group)] (GB:NP_001043802.1)	2e-82	GO:0009535
Cluster00543	RTFL01-02-O12 RTFL01-28-K02	AT5G26820.1	ferroportin-related	1e-109	GO:0019861
Cluster00544	RTFL01-02-O13 RTFL01-10-B02 RTFL01-13-H04 RTFL01-44-O20 RTFL01-50-N07	AT1G63120.1	ATRBL2 (ARABIDOPSIS THALIANA RHOMBOID-LIKE 2)	1e-157	GO:0005509 GO:0005509
Cluster00545	RTFL01-02-O15 RTFL01-07-O12 RTFL01-20-G24 RTFL01-36-E10	AT5G42480.1	ARC6 (ACCUMULATION AND REPLICATION OF CHLOROPLASTS 6)	1e-174	GO:0031072
Cluster00546	RTFL01-02-O16 RTFL01-17-L19 RTFL01-24-K19 RTFL01-41-P19 RTFL01-47-B01 RTFL01-47-F01	AT3G06810.1	acyl-CoA dehydrogenase-related	0	GO:0003995 GO:0003995 GO:0003995 GO:0003995 GO:0006118 GO:0006118 GO:0006118 GO:0008152 GO:0016627 GO:0050660
Cluster00547	RTFL01-02-O17 RTFL01-05-A12 RTFL01-08-P18 RTFL01-23-J16	AT1G01120.1	KCS1 (3-KETOACYL-COA SYNTHASE 1)	0	GO:0008415
Cluster00548	RTFL01-02-O19 RTFL01-06-E13 RTFL01-06-G21 RTFL01-06-I01 RTFL01-10-K10 RTFL01-33-H16 RTFL01-36-O19 RTFL01-43-I18 RTFL01-51-M21 RTFL01-52-A20	AT1G77590.1	LACS9 (LONG CHAIN ACYL-COA SYNTHETASE 9)	1e-172	GO:0003824 GO:0004467 GO:0008152 GO:0016874
Cluster00549	RTFL01-02-O21	AT1G69900.1	similar to unknown protein [Arabidopsis thaliana] (TAIR:AT1G27100.1)	9e-97	GO:0004871 GO:0009416
Cluster00550	RTFL01-02-O22 RTFL01-21-I11 RTFL01-34-I04	AT1G64710.1	alcohol dehydrogenase, putative	0	GO:0008270 GO:0008270 GO:0008270 GO:0016491 GO:0016491 GO:0016491 GO:0046872
Cluster00551	RTFL01-02-P01 RTFL01-13-O13	AT4G17300.1	NS1 (OVULE ABORTION 8)	1e-158	GO:0000166 GO:0000166 GO:0000166 GO:0000166 GO:0000166 GO:0003676 GO:0004812 GO:0004812 GO:0004812 GO:0004815 GO:0004816 GO:0005524 GO:0005524 GO:0005524 GO:0005524 GO:0005524 GO:0005737 GO:0005737 GO:0005737 GO:0005737 GO:0006412 GO:0006412 GO:0006412 GO:0006412 GO:0006412 GO:0006418 GO:0006418 GO:0006421 GO:0006422 GO:0016874
Cluster00552	RTFL01-02-P02 RTFL01-16-L19 RTFL01-18-B07 RTFL01-22-E23 RTFL01-49-O12	AT1G80280.1	hydrolase, alpha/beta fold family protein	1e-123	GO:0003824
Cluster00553	RTFL01-02-P03 RTFL01-04-G19 RTFL01-36-N13	AT3G14920.1	similar to unknown protein [Arabidopsis thaliana] (TAIR:AT5G05480.1)	1e-173	GO:0004672 GO:0005515 GO:0005524 GO:0006468
Cluster00554	RTFL01-02-P04	AT3G08840.2	D-alanine--D-alanine ligase family	0	GO:0003824 GO:0003824 GO:0003824 GO:0005524 GO:0005524 GO:0005524 GO:0005618 GO:0008716 GO:0009252
Cluster00555	RTFL01-02-P05	AT3G07510.2	similar to unknown protein [Arabidopsis thaliana] (TAIR:AT2G01580.1)	0	GO:0009793
Cluster00556	RTFL01-02-P06 RTFL01-11-F15 RTFL01-23-J06 RTFL01-27-K11 RTFL01-28-J20 RTFL01-36-E12 RTFL01-39-O04 RTFL01-41-B10	AT4G00300.1	fringe-related protein	1e-105	GO:0000166 GO:0004672 GO:0004674 GO:0004674 GO:0004713 GO:0005524 GO:0005524 GO:0005524 GO:0006468 GO:0006468 GO:0006468 GO:0016301 GO:0016740
Cluster00557	RTFL01-02-P07 RTFL01-18-O17	AT5G26000.1	TGG1 (THIOGLUCOSIDE GLUCOHYDROLASE 1)	6e-98	GO:0003824 GO:0004553 GO:0005975 GO:0005975 GO:0043169
Cluster00558	RTFL01-02-P08	AT5G57600.1	similar to Os08g0245400 [Oryza sativa (japonica cultivar-group)] (GB:NP_001061354.1)	1e-110	GO:0003824 GO:0008483 GO:0008483 GO:0016740 GO:0030170 GO:0030170
Cluster00559	RTFL01-02-P09	AT2G23300.1	leucine-rich repeat transmembrane protein kinase, putative	2e-05
Cluster00560	RTFL01-02-P10	AT2G01340.1	similar to unknown protein [Arabidopsis thaliana] (TAIR:AT1G71015.1)	1e-149	GO:0003824 GO:0004514 GO:0004514 GO:0004514 GO:0008152 GO:0009435 GO:0009435 GO:0009507 GO:0019363
Cluster00561	RTFL01-02-P12	AT1G14450.1	similar to unknown protein [Arabidopsis thaliana] (TAIR:AT2G02510.1)	3e-87	GO:0009853 GO:0031966 GO:0045271
Cluster00562	RTFL01-02-P13	AT5G15460.2	MUB2 (MEMBRANE-ANCHORED UBIQUITIN-FOLD PROTEIN 2)	4e-96	GO:0006464
Cluster00563	RTFL01-02-P15	AT2G47840.1	tic20 protein-related	0	GO:0003779 GO:0003779 GO:0003779 GO:0005856 GO:0007010 GO:0015629 GO:0030036
Cluster00564	RTFL01-02-P16 RTFL01-08-G20 RTFL01-10-D24 RTFL01-29-D02 RTFL01-31-I04	AT5G45620.1	26S proteasome regulatory subunit, putative (RPN9)	0	GO:0005634 GO:0005829 GO:0030163 GO:0043234
Cluster00565	RTFL01-02-P17 RTFL01-38-J03 RTFL01-42-N08	AT1G74880.1	NDH-O (NAD(P)H:PLASTOQUINONE DEHYDROGENASE COMPLEX SUBUNIT O)	1e-164	GO:0009535 GO:0009535 GO:0010258
Cluster00566	RTFL01-02-P18 RTFL01-51-N14	AT4G00400.1	phospholipid/glycerol acyltransferase family protein	0	GO:0008152 GO:0008415
Cluster00567	RTFL01-02-P19 RTFL01-28-A14	AT2G34860.2	EDA3 (embryo sac development arrest 3)	1e-125	GO:0006508 GO:0008462
Cluster00568	RTFL01-02-P20 RTFL01-03-C15 RTFL01-24-E10 RTFL01-30-F24 RTFL01-48-N05 RTFL01-52-C10	AT5G53450.3	ORG1 (OBP3-RESPONSIVE GENE 1)	0	GO:0000786 GO:0003677 GO:0005634 GO:0006334
Cluster00569	RTFL01-02-P21 RTFL01-50-E15	AT1G14345.1	similar to hypothetical protein 9 [Ipomoea batatas] (GB:AAV88073.1)	1e-162	GO:0000166 GO:0003676 GO:0016491
Cluster00570	RTFL01-02-P22	AT4G13850.2	ATGRP2 (GLYCINE-RICH RNA-BINDING PROTEIN 2)	9e-08	GO:0000166 GO:0003676
Cluster00571	RTFL01-02-P24	AT1G21710.1	OGG1 (8-oxoguanine-DNA glycosylase 1)	1e-160	GO:0003677 GO:0003677 GO:0005622 GO:0005622 GO:0006284 GO:0043565
Cluster00572	RTFL01-03-A01 RTFL01-03-A02 RTFL01-36-G21 RTFL01-36-G23	AT2G43800.1	formin homology 2 domain-containing protein / FH2 domain-containing protein	1e-151	GO:0003779 GO:0016043 GO:0030036
Cluster00573	RTFL01-03-A03 RTFL01-35-G09 RTFL01-45-M23	AT1G14710.2	hydroxyproline-rich glycoprotein family protein	9e-23
Cluster00574	RTFL01-03-A05 RTFL01-03-A06	AT3G54170.1	ATFIP37 (ARABIDOPSIS THALIANA FKBP12 INTERACTING PROTEIN 37)	1e-32
Cluster00575	RTFL01-03-A07 RTFL01-05-B17	AT5G27130.1	MADS-box family protein	0.07	GO:0003723 GO:0003964 GO:0003964 GO:0006278
Cluster00576	RTFL01-03-A08	AT3G12200.1	protein kinase family protein	6e-55	GO:0004672 GO:0005515 GO:0005515 GO:0005515 GO:0005515 GO:0005515 GO:0005515 GO:0005515 GO:0005515 GO:0005524 GO:0006468 GO:0016301
Cluster00577	RTFL01-03-A09 RTFL01-05-F20 RTFL01-12-H21 RTFL01-31-G03 RTFL01-34-E15 RTFL01-50-I21 RTFL01-51-E21 RTFL01-52-A13	AT5G39740.1	60S ribosomal protein L5 (RPL5B)	0	GO:0003735 GO:0003735 GO:0005622 GO:0005622 GO:0005840 GO:0005840 GO:0006412 GO:0006412 GO:0008097
Cluster00578	RTFL01-03-A10	AT5G40160.1	EMB506 (EMBRYO DEFECTIVE 506)	0	GO:0005515
Cluster00579	RTFL01-03-A11	AT2G41140.1	CRK1 (CDPK-RELATED KINASE 1)	1e-104	GO:0000166 GO:0004672 GO:0004674 GO:0004674 GO:0004674 GO:0005524 GO:0005524 GO:0005524 GO:0006468 GO:0006468 GO:0006468 GO:0016301 GO:0016740
Cluster00580	RTFL01-03-A13 RTFL01-03-A14 RTFL01-37-B06	AT4G10400.2	F-box family protein	7e-24	GO:0003824 GO:0008152 GO:0008531 GO:0009231
Cluster00581	RTFL01-03-A15 RTFL01-13-K10 RTFL01-20-G21 RTFL01-25-D10 RTFL01-41-E05 RTFL01-41-O03 RTFL01-44-G15 RTFL01-50-P06	AT1G75680.1	glycosyl hydrolase family 9 protein	1e-121	GO:0003824 GO:0004553 GO:0005975
Cluster00582	RTFL01-03-A16 RTFL01-03-I06 RTFL01-30-F03	AT4G11150.1	TUF (VACUOLAR ATP SYNTHASE SUBUNIT E1)	0	GO:0015986 GO:0016469 GO:0046933 GO:0046961
Cluster00583	RTFL01-03-A17 RTFL01-31-A05 RTFL01-49-P23	AT3G47550.6	zinc finger (C3HC4-type RING finger) family protein	1e-121	GO:0005515 GO:0008270 GO:0008270
Cluster00584	RTFL01-03-A18 RTFL01-03-B17 RTFL01-08-N07 RTFL01-09-O12 RTFL01-17-M07 RTFL01-23-G03 RTFL01-40-F01 RTFL01-41-N01 RTFL01-44-F08 RTFL01-48-I02	AT5G57800.1	WAX2	1e-132	GO:0003824 GO:0008152 GO:0008152 GO:0016491
Cluster00585	RTFL01-03-A20 RTFL01-07-B11 RTFL01-07-P06	AT5G18940.1	Mo25 family protein	0	GO:0005488
Cluster00586	RTFL01-03-A21	AT5G39790.1	5'-AMP-activated protein kinase beta-1 subunit-related	4e-99	GO:0016301
Cluster00587	RTFL01-03-A23	AT3G58710.2	WRKY69 (WRKY DNA-binding protein 69)	3e-91	GO:0003677 GO:0003700 GO:0005634 GO:0006350 GO:0006355 GO:0043565 GO:0045449
Cluster00588	RTFL01-03-B01 RTFL01-04-K01 RTFL01-33-L17	AT2G38080.1	IRX12/LAC4 (laccase 4)	0	GO:0005507 GO:0005507 GO:0005507 GO:0005507 GO:0008471 GO:0016491 GO:0016491 GO:0016491 GO:0016491 GO:0046872
Cluster00589	RTFL01-03-B03 RTFL01-25-E02	AT4G15430.1	similar to early-responsive to dehydration protein-related / ERD protein-related [Arabidopsis thaliana] (TAIR:AT4G04340.1)	1e-167	GO:0016020
Cluster00590	RTFL01-03-B04	AT2G02955.1	MEE12 (maternal effect embryo arrest 12)	4e-49	GO:0008270 GO:0045449
Cluster00591	RTFL01-03-B06 RTFL01-25-B12 RTFL01-30-O09 RTFL01-35-E23 RTFL01-40-G01 RTFL01-50-N23 RTFL01-51-P11	AT3G18490.1	aspartyl protease family protein	1e-120	GO:0003677 GO:0004190 GO:0004194 GO:0006508 GO:0008233 GO:0016787
Cluster00592	RTFL01-03-B07 RTFL01-07-H22	AT2G02020.1	proton-dependent oligopeptide transport (POT) family protein	1e-168	GO:0005215 GO:0006810 GO:0006857 GO:0016020 GO:0016021
Cluster00593	RTFL01-03-B08 RTFL01-40-I06	AT4G38280.1	similar to unknown protein [Arabidopsis thaliana] (TAIR:AT2G45250.1)	5e-81	GO:0003676 GO:0005622 GO:0005622 GO:0008270 GO:0008270
Cluster00594	RTFL01-03-B09	AT1G50570.2	C2 domain-containing protein	1e-141	GO:0004497 GO:0004497 GO:0005506 GO:0005506 GO:0006118 GO:0006118 GO:0020037 GO:0020037
Cluster00595	RTFL01-03-B10 RTFL01-32-D04	AT5G57040.1	lactoylglutathione lyase family protein / glyoxalase I family protein	0	GO:0016702
Cluster00596	RTFL01-03-B11 RTFL01-26-B09 RTFL01-39-I16	AT2G46820.2	TMP14 (THYLAKOID MEMBRANE PHOSPHOPROTEIN OF 14 KDA)	4e-97	GO:0009535
Cluster00597	RTFL01-03-B12 RTFL01-34-A09	AT3G54360.1	binding / protein binding / zinc ion binding	1e-113	GO:0005515 GO:0008270 GO:0008270 GO:0046872
Cluster00598	RTFL01-03-B13 RTFL01-07-H08 RTFL01-11-P01 RTFL01-46-B16	AT5G54600.1	50S ribosomal protein L24, chloroplast (CL24)	0	GO:0003735 GO:0003735 GO:0005622 GO:0005622 GO:0005840 GO:0005840 GO:0006412 GO:0006412 GO:0030529
Cluster00599	RTFL01-03-B14	AT4G29080.1	PAP2 (PHYTOCHROME-ASSOCIATED PROTEIN 2)	1e-146	GO:0005634 GO:0005634 GO:0006350 GO:0006355 GO:0009734 GO:0045449 GO:0046983
Cluster00600	RTFL01-03-B15 RTFL01-52-K13	AT2G37790.1	aldo/keto reductase family protein	0	GO:0016491
Cluster00601	RTFL01-03-B16 RTFL01-06-L19 RTFL01-11-M02 RTFL01-23-H02 RTFL01-23-K11 RTFL01-51-I06	AT4G36920.1	AP2 (APETALA 2)	1e-90	GO:0005199 GO:0019867
Cluster00602	RTFL01-03-B18	AT1G60500.1	dynamin family protein	6e-92	GO:0000166 GO:0003924 GO:0003924 GO:0005525 GO:0005525 GO:0005525 GO:0005525
Cluster00603	RTFL01-03-B19 RTFL01-24-A06 RTFL01-24-N12 RTFL01-26-G09 RTFL01-42-O21 RTFL01-43-E16	AT1G67700.2	similar to At1g67700/F12A21_30 [Medicago truncatula] (GB:ABE84614.1)	0	GO:0004222 GO:0006508 GO:0008233 GO:0008237 GO:0008270 GO:0016787
Cluster00604	RTFL01-03-B20 RTFL01-04-M16 RTFL01-09-L19 RTFL01-12-F18 RTFL01-36-O07 RTFL01-43-F23 RTFL01-46-E17	AT5G44340.1	TUB4 (tubulin beta-4 chain)	0	GO:0000166 GO:0003924 GO:0005198 GO:0005525 GO:0005525 GO:0005525 GO:0005525 GO:0005874 GO:0005874 GO:0005874 GO:0007017 GO:0007018 GO:0043234 GO:0051258 GO:0051301
Cluster00605	RTFL01-03-B21 RTFL01-23-I09 RTFL01-35-H09	AT4G04330.1	similar to unnamed protein product [Ostreococcus tauri] (GB:CAL56420.1)	0	GO:0006633 GO:0050080
Cluster00606	RTFL01-03-B23 RTFL01-22-F15 RTFL01-43-A07	AT2G41820.1	leucine-rich repeat transmembrane protein kinase, putative	0	GO:0004672 GO:0004713 GO:0004872 GO:0005515 GO:0005524 GO:0005524 GO:0006468 GO:0006468 GO:0016301
Cluster00607	RTFL01-03-B24 RTFL01-44-L19	AT2G39780.1	RNS2 (RIBONUCLEASE 2)	0	GO:0003723 GO:0004521
Cluster00608	RTFL01-03-C01	AT1G25540.2	PFT1 (PHYTOCHROME AND FLOWERING TIME 1)	0.071
Cluster00609	RTFL01-03-C02 RTFL01-07-D17 RTFL01-11-F20	AT1G19700.1	BEL10 (BEL1-LIKE HOMEODOMAIN 10)	1e-108	GO:0003677 GO:0003677 GO:0003677 GO:0003700 GO:0005634 GO:0006355 GO:0043565 GO:0045449
Cluster00610	RTFL01-03-C04 RTFL01-03-D03 RTFL01-20-L07 RTFL01-23-B18 RTFL01-23-F09	AT4G09000.1	GRF1 (GENERAL REGULATORY FACTOR 1)	0	GO:0019904
Cluster00611	RTFL01-02-D08 RTFL01-03-C07 RTFL01-21-N17	AT2G47450.1	CAO (CHAOS)	1e-100	GO:0000785 GO:0003682 GO:0005634 GO:0006333
Cluster00612	RTFL01-03-C08 RTFL01-16-F14 RTFL01-22-N23 RTFL01-49-G11	AT1G55730.2	ATCAX5 (calcium exchanger 5)	1e-145	GO:0006812 GO:0008324 GO:0016021 GO:0016021
Cluster00613	RTFL01-03-C09 RTFL01-10-A21 RTFL01-10-B21 RTFL01-34-M22 RTFL01-44-E13	AT5G02480.1	similar to SLT1 (SODIUM- AND LITHIUM-TOLERANT 1) [Arabidopsis thaliana] (TAIR:AT2G37570.1)	1e-140	GO:0016021 GO:0016021 GO:0051205
Cluster00614	RTFL01-03-C10	AT4G38660.1	thaumatin, putative	1e-123	GO:0031225 GO:0031225
Cluster00615	RTFL01-03-C12 RTFL01-03-D11 RTFL01-36-P06 RTFL01-36-P21 RTFL01-46-D01 RTFL01-50-L05 RTFL01-52-B19	AT2G18020.1	EMB2296 (EMBRYO DEFECTIVE 2296)	0	GO:0003735 GO:0005622 GO:0005840 GO:0006412
Cluster00616	RTFL01-03-C13 RTFL01-44-C22 RTFL01-49-C17	AT3G55260.1	glycosyl hydrolase family 20 protein	0	GO:0003824 GO:0004563 GO:0005975 GO:0005975 GO:0043169
Cluster00617	RTFL01-03-C14 RTFL01-21-M24 RTFL01-48-L11	AT1G32500.1	ATNAP6 (NON-INTRINSIC ABC PROTEIN 6)	1e-172	GO:0005515 GO:0016226
Cluster00618	RTFL01-03-C16 RTFL01-36-B08 RTFL01-40-A17 RTFL01-46-B03	AT5G40390.1	SIP1 (SEED IMBIBITION 1-LIKE)	1e-104	GO:0016740 GO:0016757 GO:0047274
Cluster00619	RTFL01-03-C17	AT1G02140.1	MEE63 (maternal effect embryo arrest 63)	1e-137	GO:0005634
Cluster00620	RTFL01-03-C18 RTFL01-05-N06 RTFL01-06-L17	AT3G52880.1	ATMDAR1 (MONODEHYDROASCORBATE REDUCTASE 1)	0	GO:0006118 GO:0016491 GO:0016491 GO:0016491 GO:0050660
Cluster00621	RTFL01-03-C19 RTFL01-04-F13 RTFL01-05-C03 RTFL01-09-H11 RTFL01-09-N13 RTFL01-19-P05 RTFL01-29-N15 RTFL01-36-H12 RTFL01-43-L11 RTFL01-45-K18	AT1G54030.1	GDSL-motif lipase, putative	1e-134	GO:0006629 GO:0016788
Cluster00622	RTFL01-03-C21 RTFL01-36-M21 RTFL01-44-A01	AT3G45620.1	transducin family protein / WD-40 repeat family protein	1e-167	GO:0003723 GO:0003964 GO:0006278
Cluster00623	RTFL01-03-C22 RTFL01-13-P06	AT3G55960.1	NLI interacting factor (NIF) family protein	2e-97	GO:0016791
Cluster00624	RTFL01-03-C23 RTFL01-14-O20 RTFL01-29-I17 RTFL01-33-L03 RTFL01-51-F08	AT1G18660.1	zinc finger (C3HC4-type RING finger) family protein	0	GO:0004176 GO:0005488 GO:0005515 GO:0006510 GO:0008270 GO:0008270 GO:0046872
Cluster00625	RTFL01-03-D01	AT4G01550.2	ANAC069 (Arabidopsis NAC domain containing protein 69)	5e-21	GO:0003677 GO:0045449
Cluster00626	RTFL01-03-D02	AT3G22750.1	protein kinase, putative	1e-59	GO:0004672 GO:0004674 GO:0004713 GO:0005515 GO:0005515 GO:0005515 GO:0005524 GO:0005524 GO:0006468 GO:0006468 GO:0006468 GO:0016301
Cluster00627	RTFL01-03-D07	AT5G38520.1	hydrolase, alpha/beta fold family protein	0	GO:0006725 GO:0016787
Cluster00628	RTFL01-03-D08 RTFL01-19-C21	AT1G72750.1	ATTIM23-2 (Arabidopsis thaliana translocase inner membrane subunit 23-2)	1e-148	GO:0005739 GO:0005739 GO:0005743 GO:0005744 GO:0006886 GO:0008565 GO:0015031 GO:0015450
Cluster00629	RTFL01-03-D09 RTFL01-05-K05	AT2G31200.1	ADF6 (ACTIN DEPOLYMERIZING FACTOR 6)	1e-139	GO:0003779 GO:0005622
Cluster00630	RTFL01-03-D10 RTFL01-48-L16	AT3G56400.1	WRKY70 (WRKY DNA-binding protein 70)	1e-153	GO:0005509 GO:0005509
Cluster00631	RTFL01-03-D12 RTFL01-15-H12 RTFL01-46-M04	AT4G27090.1	60S ribosomal protein L14 (RPL14B)	1e-163	GO:0003735 GO:0005622 GO:0005840 GO:0006412
Cluster00632	RTFL01-03-D13 RTFL01-04-M23 RTFL01-07-F19 RTFL01-08-F14 RTFL01-11-C11 RTFL01-15-O07 RTFL01-23-L11 RTFL01-28-C11 RTFL01-30-I23 RTFL01-32-B07 RTFL01-34-G04 RTFL01-35-O16 RTFL01-38-B11 RTFL01-39-D15 RTFL01-41-K16 RTFL01-46-J10 RTFL01-48-B13 RTFL01-50-F05 RTFL01-50-P10 RTFL01-51-L06	AT5G60320.1	lectin protein kinase family protein	1.3	GO:0008152 GO:0016491
Cluster00633	RTFL01-03-D14	AT4G03100.1	rac GTPase activating protein, putative	1e-158	GO:0005622 GO:0007165
Cluster00634	RTFL01-03-D15 RTFL01-28-J08 RTFL01-45-J11	AT1G31420.1	leucine-rich repeat transmembrane protein kinase, putative	1e-134	GO:0000166 GO:0004672 GO:0004674 GO:0004674 GO:0005515 GO:0005524 GO:0005524 GO:0006468 GO:0006468 GO:0016301 GO:0016740
Cluster00635	RTFL01-03-D16 RTFL01-07-C14 RTFL01-10-E07 RTFL01-13-I09 RTFL01-14-H12 RTFL01-15-I20 RTFL01-24-B10 RTFL01-25-M09 RTFL01-33-P21 RTFL01-39-G21 RTFL01-42-H07 RTFL01-44-D06 RTFL01-47-P21	AT4G30950.1	FAD6 (FATTY ACID DESATURASE 6)	0	GO:0006629 GO:0006633 GO:0016020 GO:0016491 GO:0016491 GO:0016705 GO:0016717
Cluster00636	RTFL01-03-D17 RTFL01-06-O13 RTFL01-10-N21 RTFL01-19-M09 RTFL01-36-F12 RTFL01-38-C08 RTFL01-39-H03 RTFL01-50-J19	AT1G09640.1	elongation factor 1B-gamma, putative / eEF-1B gamma, putative	1e-163	GO:0003746 GO:0005853 GO:0006414
Cluster00637	RTFL01-03-D19 RTFL01-16-P17 RTFL01-33-A02	AT4G13250.1	short-chain dehydrogenase/reductase (SDR) family protein	0	GO:0008152 GO:0008152 GO:0016491 GO:0016491
Cluster00638	RTFL01-03-D20	AT4G30660.1	hydrophobic protein, putative / low temperature and salt responsive protein, putative	8e-35	GO:0016021
Cluster00639	RTFL01-03-D21 RTFL01-20-K18 RTFL01-33-M06 RTFL01-43-A16 RTFL01-46-A03	AT3G54660.1	GR (GLUTATHIONE REDUCTASE)	1e-179	GO:0004362 GO:0005737 GO:0006118 GO:0006749 GO:0016491 GO:0016491 GO:0016491 GO:0016491 GO:0016491 GO:0045454 GO:0050660 GO:0050660 GO:0050660 GO:0050661
Cluster00640	RTFL01-03-D22	AT1G10700.1	ribose-phosphate pyrophosphokinase 3 / phosphoribosyl diphosphate synthetase 3 (PRS3)	1e-179	GO:0000287 GO:0004749 GO:0009116 GO:0009165 GO:0009165 GO:0016301
Cluster00641	RTFL01-03-D23 RTFL01-18-K05 RTFL01-40-C22 RTFL01-40-I22	AT1G66670.1	CLPP3 (Clp protease proteolytic subunit 3)	0	GO:0004252 GO:0006508 GO:0008233 GO:0008462 GO:0008462 GO:0016787
Cluster00642	RTFL01-01-D21 RTFL01-03-D24 RTFL01-03-K12 RTFL01-06-E14 RTFL01-07-F18 RTFL01-13-H13 RTFL01-13-I04 RTFL01-15-M22 RTFL01-17-E05 RTFL01-17-P01 RTFL01-18-B11 RTFL01-21-P01 RTFL01-22-C12 RTFL01-26-M14 RTFL01-31-D03 RTFL01-31-M17 RTFL01-32-A12 RTFL01-34-E07 RTFL01-40-E20 RTFL01-50-E20 RTFL01-50-L06 RTFL01-51-D13 RTFL01-51-N07	AT3G01040.1	GAUT13 (Galacturonosyltransferase 13)	0.33	GO:0004872 GO:0005488
Cluster00643	RTFL01-03-E01 RTFL01-11-P15	AT2G38550.1	similar to unknown protein [Arabidopsis thaliana] (TAIR:AT3G57280.1)	1e-135	GO:0009706 GO:0016020
Cluster00644	RTFL01-03-E02 RTFL01-19-O11	AT1G15120.1	ubiquinol-cytochrome C reductase complex 7.8 kDa protein, putative / mitochondrial hinge protein, putative	1e-77	GO:0006122 GO:0008121
Cluster00645	RTFL01-03-E03	AT5G05987.1	prenylated rab acceptor (PRA1) family protein	1e-102
Cluster00646	RTFL01-03-E04 RTFL01-03-E24 RTFL01-03-K18 RTFL01-04-G12 RTFL01-04-G17 RTFL01-07-D20 RTFL01-15-F17 RTFL01-15-J14 RTFL01-27-I07 RTFL01-40-N07 RTFL01-50-P02	AT1G50010.1	TUA2 (tubulin alpha-2 chain)	0	GO:0000166 GO:0003924 GO:0005198 GO:0005525 GO:0005525 GO:0005525 GO:0005525 GO:0005874 GO:0005874 GO:0005874 GO:0007017 GO:0007018 GO:0043234 GO:0051258
Cluster00647	RTFL01-03-E05 RTFL01-04-J14 RTFL01-38-L06 RTFL01-43-O11 RTFL01-47-D08 RTFL01-47-F08	AT1G30230.2	elongation factor 1-beta / EF-1-beta	0	GO:0003746 GO:0003746 GO:0003746 GO:0005853 GO:0005853 GO:0006412 GO:0006414 GO:0006414
Cluster00648	RTFL01-03-E06	AT4G38920.1	ATVHA-C3/AVA-P3 (vacuolar-type H()-ATPase C3)	0	GO:0006810 GO:0006811 GO:0015078 GO:0015986 GO:0015986 GO:0015986 GO:0015992 GO:0016020 GO:0016020 GO:0016021 GO:0016021 GO:0016021 GO:0016469 GO:0016469 GO:0016469 GO:0016787 GO:0046933 GO:0046933 GO:0046933 GO:0046961 GO:0046961
Cluster00649	RTFL01-03-E07 RTFL01-13-I06 RTFL01-31-E09	AT5G47090.1	similar to unknown protein [Arabidopsis thaliana] (TAIR:AT5G03710.1)	1e-133	GO:0004497 GO:0004497 GO:0005506 GO:0005506 GO:0005506 GO:0006118 GO:0006118 GO:0020037 GO:0020037 GO:0046872
Cluster00650	RTFL01-03-E08 RTFL01-03-M11 RTFL01-21-H20 RTFL01-23-L18	AT1G76670.1	transporter-related	1e-146	GO:0009624
Cluster00651	RTFL01-03-E10 RTFL01-14-E14 RTFL01-42-H09	AT1G12910.1	ATAN11 (ANTHOCYANIN11)	0	GO:0005529
Cluster00652	RTFL01-03-E11 RTFL01-12-G14 RTFL01-44-B12 RTFL01-48-B24	AT1G20840.1	TMT1 (TONOPLAST MONOSACCHARIDE TRANSPORTER1)	0	GO:0005215 GO:0005215 GO:0005215 GO:0005351 GO:0005351 GO:0006810 GO:0006810 GO:0006810 GO:0006810 GO:0008643 GO:0016020 GO:0016020 GO:0016020 GO:0016021 GO:0016021 GO:0016021
Cluster00653	RTFL01-03-E12	AT5G01750.2	Identical to Protein At5g01750 [Arabidopsis Thaliana] (GB:Q9LZX1	1e-124	GO:0005515 GO:0005515 GO:0005515 GO:0005515 GO:0005515
Cluster00654	RTFL01-03-E13 RTFL01-03-E14 RTFL01-20-L13 RTFL01-34-P21	AT5G56740.1	histone acetyltransferase family protein	0	GO:0008080 GO:0008152
Cluster00655	RTFL01-03-E15 RTFL01-26-K18	AT1G65310.1	ATXTH17 (XYLOGLUCAN ENDOTRANSGLUCOSYLASE/HYDROLASE 17)	0	GO:0004553 GO:0004553 GO:0004553 GO:0005618 GO:0005975 GO:0005975 GO:0005975 GO:0006073 GO:0016762 GO:0048046
Cluster00656	RTFL01-03-E16 RTFL01-03-F15 RTFL01-43-G01 RTFL01-46-L04	AT3G62550.1	universal stress protein (USP) family protein	1e-165	GO:0006950
Cluster00657	RTFL01-03-E17	AT3G18000.1	NMT1 (N-METHYLTRANSFERASE 1)	1e-150	GO:0008152 GO:0008168 GO:0008168 GO:0016740
Cluster00658	RTFL01-03-E18	AT5G25630.1	pentatricopeptide (PPR) repeat-containing protein	1e-143	GO:0005488
Cluster00659	RTFL01-03-E19 RTFL01-04-D09 RTFL01-06-E07 RTFL01-40-M15	AT5G12860.1	DIT1 (DICARBOXYLATE TRANSPORTER 1)	0	GO:0005215 GO:0006814 GO:0009624 GO:0016020
Cluster00660	RTFL01-03-E20 RTFL01-13-A16 RTFL01-32-A20 RTFL01-36-F15	AT1G61250.1	SC3 (SECRETORY CARRIER 3)	1e-163	GO:0015031 GO:0016021
Cluster00661	RTFL01-03-E21 RTFL01-32-J13	AT5G28500.1	similar to unknown protein [Arabidopsis thaliana] (TAIR:AT3G04550.1)	0.4
Cluster00662	RTFL01-03-E22	AT3G16260.1	catalytic	1e-144	GO:0016787
Cluster00663	RTFL01-03-E23 RTFL01-12-I13	AT5G52540.1	similar to unknown protein [Arabidopsis thaliana] (TAIR:AT5G24000.1)	1e-102	GO:0005506 GO:0006118 GO:0016021 GO:0016491 GO:0050660
Cluster00664	RTFL01-03-F01 RTFL01-29-O21 RTFL01-34-A18	AT2G03440.1	nodulin-related	2e-92
Cluster00665	RTFL01-03-F02 RTFL01-05-O02 RTFL01-08-A13 RTFL01-17-I07 RTFL01-32-P07 RTFL01-33-N20 RTFL01-36-O20 RTFL01-43-H14 RTFL01-46-M06	AT1G60950.1	FED A (FERREDOXIN 2)	1e-135	GO:0005506 GO:0006118 GO:0006118 GO:0006118 GO:0009055 GO:0009055 GO:0009055 GO:0046872 GO:0051536 GO:0051536 GO:0051537 GO:0051537
Cluster00666	RTFL01-03-F03 RTFL01-09-A04 RTFL01-11-E02 RTFL01-23-J04 RTFL01-31-A02 RTFL01-42-P23 RTFL01-50-M02	AT1G77480.1	nucellin protein, putative	1e-149	GO:0004190 GO:0004194 GO:0006508 GO:0008233 GO:0016787
Cluster00667	RTFL01-03-F05 RTFL01-20-K17	AT1G48400.1	F-box family protein	3e-96	GO:0003723 GO:0003964 GO:0003964 GO:0006278
Cluster00668	RTFL01-03-F07 RTFL01-07-F01 RTFL01-09-I03 RTFL01-20-D09 RTFL01-28-K16 RTFL01-32-B18 RTFL01-32-N17 RTFL01-34-F10 RTFL01-34-I21 RTFL01-40-A02 RTFL01-41-O13 RTFL01-42-C19 RTFL01-49-F01 RTFL01-51-G18	AT5G19140.1	auxin/aluminum-responsive protein, putative	0	GO:0004066 GO:0004066 GO:0006529 GO:0006529 GO:0008152
Cluster00669	RTFL01-03-F08 RTFL01-04-O18 RTFL01-09-K03 RTFL01-50-B01	AT1G19920.1	APS2 (ATP SULFURYLASE PRECURSOR)	0	GO:0000103 GO:0004781 GO:0004781 GO:0016740 GO:0016779
Cluster00670	RTFL01-03-F09 RTFL01-18-K02	AT4G37440.2	similar to unknown protein [Arabidopsis thaliana] (TAIR:AT3G50040.1)	2e-92
Cluster00671	RTFL01-03-F10 RTFL01-15-O14 RTFL01-30-H19 RTFL01-43-O19	AT1G49510.1	EMB1273 (EMBRYO DEFECTIVE 1273)	1e-176
Cluster00672	RTFL01-03-F11 RTFL01-14-O10	AT5G05560.1	APC1 (anaphase-promoting complex/cyclosome 1)	5e-86	GO:0000074
Cluster00673	RTFL01-03-F12 RTFL01-04-K11 RTFL01-24-B11 RTFL01-24-K23 RTFL01-28-G18 RTFL01-29-L17	AT2G30860.1	ATGSTF9 (Arabidopsis thaliana Glutathione S-transferase (class phi) 9)	0	GO:0016740
Cluster00674	RTFL01-03-F14 RTFL01-28-D14 RTFL01-51-A10	AT5G47435.1	formyltetrahydrofolate deformylase, putative	0	GO:0006189 GO:0008864 GO:0009058 GO:0016742
Cluster00675	RTFL01-03-F16	AT2G10950.1	BSD domain-containing protein	1e-65	GO:0000151 GO:0004842 GO:0005488 GO:0016567
Cluster00676	RTFL01-03-F17 RTFL01-03-H17 RTFL01-27-B15 RTFL01-29-A04 RTFL01-34-F20 RTFL01-37-N05 RTFL01-46-N06	AT5G39590.1	similar to hypothetical protein [Prunus persica] (GB:AAO14626.1)	1e-126
Cluster00677	RTFL01-03-F18 RTFL01-04-I18	AT3G16920.1	chitinase	0	GO:0004568 GO:0006032 GO:0016998
Cluster00678	RTFL01-03-F19 RTFL01-11-D01 RTFL01-19-A15 RTFL01-20-K12 RTFL01-25-E14 RTFL01-26-D15 RTFL01-52-M14	AT5G38660.1	APE1 (ACCLIMATION OF PHOTOSYNTHESIS TO ENVIRONMENT)	0
Cluster00679	RTFL01-03-F20 RTFL01-27-O04 RTFL01-43-I11	AT2G17870.1	cold-shock DNA-binding family protein	2e-85	GO:0003676 GO:0003676 GO:0003676 GO:0003677 GO:0003677 GO:0006355 GO:0008270 GO:0008270
Cluster00680	RTFL01-02-O06 RTFL01-03-F21 RTFL01-20-F01 RTFL01-23-E20	AT5G14030.1	translocon-associated protein beta (TRAPB) family protein	1e-174	GO:0005783 GO:0016021
Cluster00681	RTFL01-03-F22 RTFL01-23-I15	AT3G15380.1	choline transporter-related	0	GO:0016021
Cluster00682	RTFL01-03-F23 RTFL01-26-I19 RTFL01-28-E01 RTFL01-29-C01 RTFL01-32-P06 RTFL01-42-H01	AT5G65010.2	ASN2 (ASPARAGINE SYNTHETASE 2)	0	GO:0004066 GO:0004066 GO:0006529 GO:0006529 GO:0008152
Cluster00683	RTFL01-03-F24 RTFL01-07-D19 RTFL01-33-P12 RTFL01-49-N19 RTFL01-51-F18	AT5G14880.1	potassium transporter, putative	1e-149	GO:0006813 GO:0015079 GO:0016020
Cluster00684	RTFL01-03-G01 RTFL01-30-B19	AT1G66970.1	glycerophosphoryl diester phosphodiesterase family protein	1e-121	GO:0000166 GO:0004672 GO:0004674 GO:0004674 GO:0005524 GO:0005524 GO:0006071 GO:0006468 GO:0006468 GO:0008889 GO:0016301 GO:0016740
Cluster00685	RTFL01-03-G03 RTFL01-39-F04 RTFL01-40-A24 RTFL01-48-F02	AT4G20940.1	leucine-rich repeat family protein	1e-143	GO:0004672 GO:0004713 GO:0004872 GO:0005515 GO:0005524 GO:0005524 GO:0006468 GO:0006468
Cluster00686	RTFL01-03-G04	AT5G50540.1	similar to unknown protein [Arabidopsis thaliana] (TAIR:AT5G50645.1)	0.001	GO:0005215 GO:0005215 GO:0005215 GO:0005351 GO:0006810 GO:0006810 GO:0006810 GO:0006810 GO:0008643 GO:0016020 GO:0016020 GO:0016020 GO:0016021 GO:0016021 GO:0016021
Cluster00687	RTFL01-03-G06	AT2G37540.1	short-chain dehydrogenase/reductase (SDR) family protein	0	GO:0008152 GO:0008152 GO:0016491 GO:0016491 GO:0016491
Cluster00688	RTFL01-03-G07	AT5G64020.1	similar to unknown protein [Arabidopsis thaliana] (TAIR:AT2G37720.1)	1e-158	GO:0004190 GO:0016021 GO:0016021
Cluster00689	RTFL01-03-G08 RTFL01-18-B09 RTFL01-22-A07 RTFL01-46-I03	AT3G56860.2	UBA2A	2e-73	GO:0000166 GO:0003676 GO:0005515 GO:0005634 GO:0009738 GO:0017091 GO:0048255
Cluster00690	RTFL01-03-G09	AT2G39810.1	HOS1 (High expression of osmotically responsive genes 1)	1e-180
Cluster00691	RTFL01-03-G10 RTFL01-04-L19 RTFL01-34-F09 RTFL01-36-L23 RTFL01-45-D17	AT5G62890.4	permease, putative	0	GO:0005215 GO:0006810 GO:0016020
Cluster00692	RTFL01-03-G11	AT1G24490.1	ALB4 (ALBINA 4)	1e-104	GO:0016021 GO:0016021 GO:0051205
Cluster00693	RTFL01-03-G12 RTFL01-33-P04	AT2G43910.1	thiol methyltransferase, putative	0	GO:0005737 GO:0008119 GO:0008152 GO:0008168 GO:0016740
Cluster00694	RTFL01-03-G13 RTFL01-33-D19	AT4G21110.1	G10 family protein	1e-175	GO:0005634
Cluster00695	RTFL01-03-G14	AT3G09670.2	PWWP domain-containing protein	2e-53
Cluster00696	RTFL01-03-G15 RTFL01-35-E01 RTFL01-51-A24	AT5G09650.1	inorganic pyrophosphatase family protein	0	GO:0000287 GO:0004427 GO:0005737 GO:0006796
Cluster00697	RTFL01-03-G16 RTFL01-12-C05 RTFL01-50-P11	AT2G12400.1	similar to unknown protein [Arabidopsis thaliana] (TAIR:AT2G25270.1)	1e-136
Cluster00698	RTFL01-03-G17 RTFL01-09-D08 RTFL01-50-J07	AT1G30640.1	protein kinase, putative	0	GO:0000166 GO:0004672 GO:0004674 GO:0004674 GO:0004674 GO:0004674 GO:0005524 GO:0005524 GO:0005524 GO:0005524 GO:0006468 GO:0006468 GO:0006468 GO:0006468 GO:0016301 GO:0016740
Cluster00699	RTFL01-03-G18	AT2G17370.1	HMG2 (3-hydroxy-3-methylglutaryl-CoA reductase 2)	1e-141	GO:0004420 GO:0004420 GO:0006629 GO:0009058 GO:0016021 GO:0016491
Cluster00700	RTFL01-03-G19	AT4G11070.2	WRKY41 (WRKY DNA-binding protein 41)	2e-33	GO:0003677 GO:0003700 GO:0005634 GO:0006350 GO:0006355 GO:0043565 GO:0045449
Cluster00701	RTFL01-03-G20 RTFL01-03-J07 RTFL01-07-P09 RTFL01-12-K21 RTFL01-19-O18 RTFL01-20-C13 RTFL01-20-E22 RTFL01-20-L21 RTFL01-23-I01 RTFL01-26-J12 RTFL01-28-E15 RTFL01-28-N17 RTFL01-32-J14 RTFL01-37-A18 RTFL01-45-G09 RTFL01-51-A13	AT5G54270.1	LHCB3 (LIGHT-HARVESTING CHLOROPHYLL BINDING PROTEIN 3)	0	GO:0009507 GO:0009765 GO:0016020
Cluster00702	RTFL01-03-G21 RTFL01-36-O11	AT4G17050.1	transcription factor	0	GO:0045449
Cluster00703	RTFL01-03-G22	AT1G34120.2	IP5PI (INOSITOL POLYPHOSPHATE 5-PHOSPHATASE I)	1e-101	GO:0004437
Cluster00704	RTFL01-03-G23 RTFL01-21-F05	AT5G22800.1	aminoacyl-tRNA synthetase family protein	0	GO:0005199 GO:0019867
Cluster00705	RTFL01-03-G24 RTFL01-06-N09 RTFL01-32-C07	AT4G14110.1	COP9 (CONSTITUTIVE PHOTOMORPHOGENIC 9)	0
Cluster00706	RTFL01-03-H01 RTFL01-04-N10 RTFL01-08-E06 RTFL01-08-E11 RTFL01-08-F18 RTFL01-09-K10 RTFL01-09-L21 RTFL01-11-L19 RTFL01-13-P19 RTFL01-18-E22 RTFL01-22-E10 RTFL01-23-F01 RTFL01-23-L02 RTFL01-23-M02 RTFL01-23-N07 RTFL01-26-J01 RTFL01-26-J17 RTFL01-26-N23 RTFL01-28-F13 RTFL01-29-K13 RTFL01-29-N08 RTFL01-30-D19 RTFL01-33-C19 RTFL01-39-G06 RTFL01-45-K15 RTFL01-46-O12 RTFL01-47-E06 RTFL01-49-E10 RTFL01-…	AT1G61520.1	LHCA3 (Photosystem I light harvesting complex gene 3)	0	GO:0009507 GO:0009535 GO:0009765 GO:0010287 GO:0016020
Cluster00707	RTFL01-03-H02	AT2G05410.1	ubiquitin-specific protease-related / meprin and TRAF homology (MATH) domain-containing protein-related	0.072	GO:0003676 GO:0008270 GO:0008270 GO:0008270
Cluster00708	RTFL01-03-H04	AT4G05150.1	octicosapeptide/Phox/Bem1p (PB1) domain-containing protein	6e-92	GO:0000166 GO:0004672 GO:0004674 GO:0004713 GO:0005524 GO:0005524 GO:0005524 GO:0006468 GO:0006468 GO:0016301 GO:0016740
Cluster00709	RTFL01-03-H05 RTFL01-16-H14 RTFL01-18-K19 RTFL01-20-K23 RTFL01-22-A13 RTFL01-24-J22 RTFL01-25-G21 RTFL01-32-K09 RTFL01-37-C01 RTFL01-48-I10 RTFL01-49-J22	AT5G57660.1	zinc finger (B-box type) family protein	1e-126	GO:0003677 GO:0005622 GO:0008270 GO:0008270 GO:0008270 GO:0046872
Cluster00710	RTFL01-03-H06 RTFL01-28-K21 RTFL01-44-A03 RTFL01-44-B03	AT3G62110.1	glycoside hydrolase family 28 protein / polygalacturonase (pectinase) family protein	0	GO:0004650 GO:0005975
Cluster00711	RTFL01-03-H07	AT1G69040.2	ACR4 (ACT REPEAT 4)	1e-120	GO:0008152 GO:0016597
Cluster00712	RTFL01-03-H08 RTFL01-30-F07	AT5G22480.1	zinc finger (ZPR1-type) family protein	0	GO:0005515 GO:0008270
Cluster00713	RTFL01-03-H09	AT1G07720.1	beta-ketoacyl-CoA synthase family protein	0	GO:0008415
Cluster00714	RTFL01-03-H10	AT4G14230.1	CBS domain-containing protein-related	1e-121	GO:0003824 GO:0005506 GO:0006118 GO:0009055 GO:0010181 GO:0010181 GO:0016491 GO:0051536
Cluster00715	RTFL01-03-H11 RTFL01-10-G17 RTFL01-16-D17	AT5G59080.1	similar to unknown protein [Arabidopsis thaliana] (TAIR:AT5G02020.1)	1e-136
Cluster00716	RTFL01-03-H12 RTFL01-07-C22 RTFL01-13-B03	AT2G38470.1	WRKY33 (WRKY DNA-binding protein 33)	1e-139	GO:0003700 GO:0005634 GO:0043565 GO:0045449
Cluster00717	RTFL01-03-H13	AT1G10850.1	ATP binding / protein serine/threonine kinase	1e-156	GO:0004672 GO:0004872 GO:0005515 GO:0005524 GO:0006468 GO:0016301
Cluster00718	RTFL01-03-H14	AT3G30390.2	amino acid transporter family protein	1e-127	GO:0006835 GO:0016020 GO:0017153
Cluster00719	RTFL01-03-H15 RTFL01-25-N22 RTFL01-33-C09 RTFL01-40-D05	AT4G35450.1	AKR2 (ANKYRIN REPEAT-CONTAINING PROTEIN 2)	0	GO:0000786 GO:0003677 GO:0005634 GO:0006334
Cluster00720	RTFL01-03-H16 RTFL01-24-I15 RTFL01-25-N05 RTFL01-51-P14	AT2G21160.1	translocon-associated protein alpha (TRAP alpha) family protein	0	GO:0004872
Cluster00721	RTFL01-03-H18 RTFL01-17-J02 RTFL01-44-N08	AT2G36530.1	LOS2 (Low expression of osmotically responsive genes 1)	1e-151	GO:0000015 GO:0000287 GO:0004634 GO:0004634 GO:0006096 GO:0006096 GO:0016829
Cluster00722	RTFL01-03-H20	AT1G18390.1	protein kinase family protein	0	GO:0000166 GO:0004672 GO:0004674 GO:0004674 GO:0005524 GO:0005524 GO:0005634 GO:0006468 GO:0006468 GO:0016301 GO:0016740 GO:0030528 GO:0045449
Cluster00723	RTFL01-03-H22	AT1G69010.1	BIM2 (BES1-INTERACTING MYC-LIKE PROTEIN 2)	9e-88	GO:0005634 GO:0030528 GO:0045449
Cluster00724	RTFL01-03-H23	AT1G15860.1	calcium ion binding	1e-114	GO:0005515 GO:0005515 GO:0005515
Cluster00725	RTFL01-03-I01	AT1G09157.1	similar to unknown protein [Arabidopsis thaliana] (TAIR:AT5G39650.1)	0.08
Cluster00726	RTFL01-03-I03	AT2G39750.1	dehydration-responsive family protein	5e-43	GO:0005199 GO:0005249 GO:0006813 GO:0016021
Cluster00727	RTFL01-03-I05	AT4G23430.2	short-chain dehydrogenase/reductase (SDR) family protein	0	GO:0008152 GO:0008152 GO:0016491 GO:0016491
Cluster00728	RTFL01-03-I07	AT3G05020.1	ACP1 (ACYL CARRIER PROTEIN 1)	2e-95	GO:0000036 GO:0006633 GO:0006633 GO:0008610 GO:0031177 GO:0048037
Cluster00729	RTFL01-03-I08 RTFL01-09-N23 RTFL01-24-J09 RTFL01-35-P18 RTFL01-36-O14 RTFL01-50-L02 RTFL01-52-F18 RTFL01-52-J07	AT3G58610.2	ketol-acid reductoisomerase	0	GO:0004455 GO:0009082 GO:0009082 GO:0016491 GO:0016491 GO:0016853 GO:0050662
Cluster00730	RTFL01-03-I10 RTFL01-14-K24 RTFL01-40-O21	AT2G36750.1	UGT72C1 (UDP-glucosyl transferase 72C1)	1e-167	GO:0008152 GO:0016740 GO:0016757 GO:0016758
Cluster00731	RTFL01-03-I11	AT4G35240.1	similar to unknown protein [Arabidopsis thaliana] (TAIR:AT2G17110.1)	1e-51	GO:0003723 GO:0005488
Cluster00732	RTFL01-03-I12 RTFL01-13-L09 RTFL01-22-J23 RTFL01-37-E15	AT1G23800.1	ALDH2B7 (Aldehyde dehydrogenase 2B7)	0	GO:0008152 GO:0016491 GO:0016491 GO:0016491
Cluster00733	RTFL01-03-I13	AT5G26220.1	ChaC-like family protein	2e-96	GO:0005515 GO:0005515 GO:0005515
Cluster00734	RTFL01-03-I14 RTFL01-12-O10 RTFL01-24-I04 RTFL01-24-I21 RTFL01-28-H20	AT4G03260.1	leucine-rich repeat family protein	1e-116	GO:0005515
Cluster00735	RTFL01-03-I15 RTFL01-20-K10 RTFL01-23-K14 RTFL01-27-K15	AT2G38290.1	ATAMT2 (AMMONIUM TRANSPORTER 2)	1e-107	GO:0006810 GO:0008519 GO:0016020 GO:0016020 GO:0016020 GO:0016021
Cluster00736	RTFL01-03-I16 RTFL01-06-A18 RTFL01-39-I13 RTFL01-51-C13	AT1G80540.1	similar to unknown protein [Arabidopsis thaliana] (TAIR:AT2G12400.1)	1e-144	GO:0004553 GO:0005975
Cluster00737	RTFL01-03-I17 RTFL01-09-K20 RTFL01-14-F02 RTFL01-48-G09	AT3G09630.2	structural constituent of ribosome	2e-88	GO:0003735 GO:0005622 GO:0005840 GO:0006412
Cluster00738	RTFL01-03-I18	AT3G61540.1	peptidase family protein	1e-158	GO:0004177 GO:0004177 GO:0006508
Cluster00739	RTFL01-03-I19 RTFL01-06-E02 RTFL01-08-B04 RTFL01-11-M04 RTFL01-14-L04 RTFL01-15-C07 RTFL01-15-M12 RTFL01-15-N07 RTFL01-16-H04 RTFL01-19-H18 RTFL01-20-G01 RTFL01-24-H05 RTFL01-28-K06 RTFL01-29-N16 RTFL01-33-N15 RTFL01-40-C04 RTFL01-44-G07 RTFL01-44-O03 RTFL01-48-K02 RTFL01-49-I07 RTFL01-50-D22	AT2G21330.1	fructose-bisphosphate aldolase, putative	0	GO:0003824 GO:0004332 GO:0004332 GO:0006096 GO:0006096 GO:0008152 GO:0016829
Cluster00740	RTFL01-03-I20	AT4G21490.1	pyridine nucleotide-disulphide oxidoreductase family protein	1e-164	GO:0005509 GO:0016491 GO:0050660
Cluster00741	RTFL01-03-I21 RTFL01-37-C06 RTFL01-37-D05 RTFL01-44-P07 RTFL01-46-P13	AT4G13350.2	human Rev interacting-like protein-related / hRIP protein-related	1e-154	GO:0043087
Cluster00742	RTFL01-03-I22	AT4G00231.1	MEE50 (maternal effect embryo arrest 50)	1e-83	GO:0005488 GO:0009793
Cluster00743	RTFL01-03-I24 RTFL01-05-H13 RTFL01-10-G07 RTFL01-12-N24 RTFL01-17-O15 RTFL01-36-H21 RTFL01-48-P03	AT4G33580.1	carbonic anhydrase family protein / carbonate dehydratase family protein	1e-123	GO:0004089 GO:0004089 GO:0004089 GO:0008270 GO:0008270 GO:0008270 GO:0015976 GO:0015976 GO:0016829
Cluster00744	RTFL01-03-J04 RTFL01-07-M01 RTFL01-15-J17 RTFL01-24-E20 RTFL01-25-O13 RTFL01-30-J15 RTFL01-31-H02 RTFL01-33-K11 RTFL01-33-L01 RTFL01-41-H22 RTFL01-47-I21	AT5G60390.2	calmodulin binding / translation elongation factor	0	GO:0000166 GO:0003746 GO:0003746 GO:0003924 GO:0005525 GO:0005525 GO:0005525 GO:0005525 GO:0005525 GO:0005737 GO:0006412 GO:0006414
Cluster00745	RTFL01-03-J05	AT1G13810.1	similar to unknown protein [Arabidopsis thaliana] (TAIR:AT1G67660.2)	5e-95	GO:0000287 GO:0003677 GO:0003677 GO:0004518 GO:0004518
Cluster00746	RTFL01-03-J08 RTFL01-11-G12 RTFL01-14-J20 RTFL01-22-J15 RTFL01-27-H19 RTFL01-29-E04 RTFL01-32-D02 RTFL01-33-F14 RTFL01-34-O09 RTFL01-42-K09 RTFL01-44-I13	AT4G11000.1	ankyrin repeat family protein	2e-73	GO:0003676 GO:0003677 GO:0008270 GO:0015074
Cluster00747	RTFL01-03-J09 RTFL01-13-I08 RTFL01-15-P18 RTFL01-48-J06	AT3G14240.1	subtilase family protein	1e-161	GO:0004289 GO:0004289 GO:0006508 GO:0008233 GO:0042802 GO:0043086
Cluster00748	RTFL01-03-J10 RTFL01-44-K18	AT1G73480.1	hydrolase, alpha/beta fold family protein	1e-101	GO:0006725 GO:0016787
Cluster00749	RTFL01-03-J11 RTFL01-09-H01 RTFL01-21-I09	AT5G48380.1	leucine-rich repeat family protein / protein kinase family protein	1e-105	GO:0004672 GO:0004872 GO:0005515 GO:0005524 GO:0006468 GO:0016301
Cluster00750	RTFL01-03-J12	AT5G41070.1	DRB5 (DSRNA-BINDING PROTEIN 5)	0	GO:0003723 GO:0003725 GO:0005515 GO:0005515 GO:0005515 GO:0005515 GO:0005622 GO:0005622 GO:0042802
Cluster00751	RTFL01-03-J13	AT4G02600.2	ATMLO1/MLO1 (MILDEW RESISTANCE LOCUS O 1)	1e-116	GO:0008219 GO:0016021 GO:0016021
Cluster00752	RTFL01-03-J14 RTFL01-15-A12 RTFL01-16-H03 RTFL01-39-N04 RTFL01-41-B16	AT3G59050.1	ATPAO3 (POLYAMINE OXIDASE 3)	1e-158	GO:0006118 GO:0006118 GO:0016491 GO:0016491
Cluster00753	RTFL01-03-J15 RTFL01-49-D09	AT5G15830.1	bZIP transcription factor family protein	1e-134	GO:0003677 GO:0003700 GO:0003700 GO:0005515 GO:0005515 GO:0005515 GO:0005515 GO:0005515 GO:0005515 GO:0005515 GO:0005515 GO:0005634 GO:0005634 GO:0006355 GO:0006355 GO:0043565 GO:0043565 GO:0046983 GO:0046983
Cluster00754	RTFL01-03-J16 RTFL01-07-G12 RTFL01-11-H10 RTFL01-13-L07 RTFL01-21-K23 RTFL01-30-O19 RTFL01-44-C11 RTFL01-52-I12	AT5G06530.1	ABC transporter family protein	1e-170	GO:0000166 GO:0000166 GO:0005524 GO:0005524 GO:0006810 GO:0016887 GO:0017111
Cluster00755	RTFL01-03-J17 RTFL01-06-K11 RTFL01-08-N15 RTFL01-51-E18	AT1G55300.2	transcription factor	8e-49	GO:0003700 GO:0005634 GO:0045449
Cluster00756	RTFL01-03-J18	AT4G03070.1	AOP1 (2-oxoglutarate?dependent dioxygenase 1.1)	0	GO:0005506 GO:0005506 GO:0016491 GO:0016491
Cluster00757	RTFL01-03-J19 RTFL01-10-P24 RTFL01-14-K21 RTFL01-17-D04 RTFL01-29-O20 RTFL01-34-M13 RTFL01-39-H21 RTFL01-50-D23 RTFL01-50-J09 RTFL01-52-K21	AT1G50600.1	SCL5	0	GO:0045449
Cluster00758	RTFL01-03-J20	AT4G16490.1	armadillo/beta-catenin repeat family protein	1e-166	GO:0005488
Cluster00759	RTFL01-03-J21 RTFL01-07-J14	AT3G53140.1	O-diphenol-O-methyl transferase, putative	0	GO:0008168 GO:0008171 GO:0016740
Cluster00760	RTFL01-03-J22 RTFL01-05-O01 RTFL01-23-P03 RTFL01-31-O17 RTFL01-41-O21 RTFL01-47-L13	AT1G07320.4	RPL4 (ribosomal protein L4)	0	GO:0003735 GO:0005622 GO:0005840 GO:0006412
Cluster00761	RTFL01-03-J23	AT2G22840.1	AtGRF1 (GROWTH-REGULATING FACTOR 1)	1e-52
Cluster00762	RTFL01-03-J24 RTFL01-11-J16	AT3G47570.1	leucine-rich repeat transmembrane protein kinase, putative	1e-117	GO:0000166 GO:0004672 GO:0004674 GO:0004872 GO:0005515 GO:0005524 GO:0005524 GO:0006468 GO:0016301 GO:0016740
Cluster00763	RTFL01-03-K01 RTFL01-16-G02 RTFL01-23-I14 RTFL01-32-A04	AT4G40040.2	DNA binding	1e-169	GO:0000786 GO:0000786 GO:0003677 GO:0003677 GO:0003677 GO:0005634 GO:0005694 GO:0006334 GO:0007001
Cluster00764	RTFL01-03-K02 RTFL01-03-L01	AT1G10430.1	PP2A-2 (protein phosphatase 2a-2)	0	GO:0004721 GO:0005506 GO:0016787 GO:0016787 GO:0016787
Cluster00765	RTFL01-03-K06	AT5G17620.1	similar to nuclear matrix protein 1 [Lycopersicon esculentum] (GB:AAK83083.1)	0
Cluster00766	RTFL01-03-K07	AT5G47070.1	protein kinase, putative	1e-122	GO:0000166 GO:0004672 GO:0004674 GO:0005524 GO:0005524 GO:0006468 GO:0016301 GO:0016740
Cluster00767	RTFL01-03-K09 RTFL01-10-C22 RTFL01-23-J12 RTFL01-49-P04	AT4G19960.1	potassium ion transporter	8e-98	GO:0006813 GO:0015079 GO:0016020
Cluster00768	RTFL01-02-F05 RTFL01-03-K11 RTFL01-20-F23	AT2G24765.1	ARF3/ARL1/ATARL1 (ADP-RIBOSYLATION FACTOR 3)	0	GO:0000166 GO:0004871 GO:0005525 GO:0005525 GO:0005525 GO:0005525 GO:0005525 GO:0005622 GO:0007186 GO:0007264 GO:0007264 GO:0019001
Cluster00769	RTFL01-03-K15 RTFL01-19-E12 RTFL01-30-E20 RTFL01-32-E02	AT5G09900.2	EMB2107 (EMBRYO DEFECTIVE 2107)	0	GO:0005829 GO:0043234
Cluster00770	RTFL01-03-K16 RTFL01-04-I16 RTFL01-18-L08 RTFL01-24-I13 RTFL01-47-B16	AT3G50110.1	phosphatase-related	6e-89	GO:0006470 GO:0008138 GO:0016311 GO:0016791
Cluster00771	RTFL01-03-K17	AT1G02750.1	similar to drought-responsive family protein [Arabidopsis thaliana] (TAIR:AT4G02200.1)	1e-156	GO:0005622 GO:0008270
Cluster00772	RTFL01-03-K19	AT1G26230.1	chaperonin, putative	0	GO:0000166 GO:0005515 GO:0005515 GO:0005524 GO:0005524 GO:0005524 GO:0005524 GO:0005524 GO:0006457 GO:0006457 GO:0006457 GO:0044267 GO:0044267 GO:0051082 GO:0051082
Cluster00773	RTFL01-03-K21	AT1G56345.1	pseudouridine synthase family protein	1e-106	GO:0003723 GO:0006396 GO:0009982
Cluster00774	RTFL01-03-K22 RTFL01-17-H01 RTFL01-19-C16 RTFL01-31-N02 RTFL01-52-E06	AT3G24830.1	60S ribosomal protein L13A (RPL13aB)	0	GO:0003735 GO:0003735 GO:0005622 GO:0005840 GO:0006412 GO:0006412 GO:0015934 GO:0030529
Cluster00775	RTFL01-03-K23 RTFL01-12-G16 RTFL01-22-O05 RTFL01-32-B04	AT3G25520.1	ATL5 (A. THALIANA RIBOSOMAL PROTEIN L5)	3e-61	GO:0003735 GO:0003735 GO:0005622 GO:0005622 GO:0005840 GO:0005840 GO:0006412 GO:0006412 GO:0008097
Cluster00776	RTFL01-03-L02 RTFL01-22-L18 RTFL01-32-J03 RTFL01-48-I20	AT5G47560.1	ATSDAT/ATTDT (TONOPLAST DICARBOXYLATE TRANSPORTER)	0	GO:0005215 GO:0006814 GO:0016020
Cluster00777	RTFL01-03-L03 RTFL01-03-P03 RTFL01-14-A05 RTFL01-24-B12 RTFL01-29-J22 RTFL01-32-C23 RTFL01-33-B24 RTFL01-46-E06 RTFL01-52-M09	AT2G33150.1	PED1 (PEROXISOME DEFECTIVE 1)	0	GO:0003988 GO:0008415 GO:0016740
Cluster00778	RTFL01-03-L04	AT5G20270.1	HHP1 (HEPTAHELICAL TRANSMEMBRANE PROTEIN1)	1e-152	GO:0016021
Cluster00779	RTFL01-03-L06 RTFL01-20-J09 RTFL01-29-J07	AT4G07410.2	transducin family protein / WD-40 repeat family protein	1e-125
Cluster00780	RTFL01-03-L08	AT1G14030.1	ribulose-1,5 bisphosphate carboxylase oxygenase large subunit N-methyltransferase, putative	1e-156	GO:0005634 GO:0009507 GO:0030785
Cluster00781	RTFL01-03-L09 RTFL01-05-K14 RTFL01-12-E17 RTFL01-13-L24 RTFL01-24-F21 RTFL01-29-O16 RTFL01-37-K03 RTFL01-41-L16 RTFL01-42-J11 RTFL01-46-B21 RTFL01-46-J15	AT5G04590.1	SIR (sulfite reductase)	1e-111	GO:0006118 GO:0006118 GO:0016491 GO:0016491 GO:0016664 GO:0020037 GO:0020037 GO:0020037 GO:0042128 GO:0050311 GO:0051536 GO:0051536 GO:0051539
Cluster00782	RTFL01-03-L10 RTFL01-32-I07	AT2G32080.2	PUR ALPHA-1 (purin-rich alpha 1)	1e-180	GO:0003677 GO:0005737
Cluster00783	RTFL01-03-L12 RTFL01-07-L14 RTFL01-11-I18 RTFL01-14-F21	AT2G43680.2	IQD14	1e-117	GO:0003774 GO:0005199 GO:0005524 GO:0016459 GO:0019867
Cluster00784	RTFL01-03-L14	AT4G30120.1	HMA3 (Heavy metal ATPase 3)	1e-162	GO:0000166 GO:0003824 GO:0005524 GO:0005524 GO:0005524 GO:0005524 GO:0005524 GO:0006810 GO:0008152 GO:0015662 GO:0015662 GO:0015662 GO:0015992 GO:0016020 GO:0016020 GO:0016020 GO:0016020 GO:0016021 GO:0016021 GO:0016787 GO:0016818 GO:0016820 GO:0030001 GO:0030001 GO:0030001 GO:0046872 GO:0046872 GO:0046873
Cluster00785	RTFL01-03-L15	AT4G15480.1	UGT84A1	2e-95	GO:0008152 GO:0016740 GO:0016757 GO:0016758
Cluster00786	RTFL01-03-L16 RTFL01-07-C03 RTFL01-11-G19 RTFL01-15-P13 RTFL01-18-G07 RTFL01-29-M22 RTFL01-42-I14 RTFL01-52-G07	AT2G43030.1	ribosomal protein L3 family protein	0	GO:0003735 GO:0005622 GO:0005840 GO:0006412 GO:0030529
Cluster00787	RTFL01-03-L17 RTFL01-16-A06 RTFL01-27-F15 RTFL01-39-L15 RTFL01-42-K03	AT4G26530.2	fructose-bisphosphate aldolase	0	GO:0003824 GO:0004332 GO:0004332 GO:0005515 GO:0006096 GO:0006096 GO:0008152 GO:0016829
Cluster00788	RTFL01-03-L18	AT5G61270.1	basic helix-loop-helix (bHLH) family protein	1e-151	GO:0005634 GO:0030528 GO:0045449
Cluster00789	RTFL01-03-L19	AT4G35880.1	aspartyl protease family protein	1e-171	GO:0004190 GO:0004194 GO:0006508 GO:0031225 GO:0031225
Cluster00790	RTFL01-03-L20 RTFL01-06-G18	AT4G24380.1	hydrolase, acting on ester bonds	0	GO:0016788
Cluster00791	RTFL01-03-L21	AT1G22200.2	similar to unknown protein [Arabidopsis thaliana] (TAIR:AT1G36050.1)	1e-107	GO:0045454
Cluster00792	RTFL01-03-L24 RTFL01-04-H01 RTFL01-29-G16	AT1G26650.1	similar to unknown protein [Arabidopsis thaliana] (TAIR:AT1G69430.1)	1e-149
Cluster00793	RTFL01-03-M01 RTFL01-13-L14 RTFL01-45-J08	AT4G01370.1	ATMPK4 (MAP KINASE 4)	0	GO:0000166 GO:0004672 GO:0004674 GO:0004674 GO:0004674 GO:0004707 GO:0004707 GO:0005524 GO:0005524 GO:0005524 GO:0005524 GO:0005524 GO:0006468 GO:0006468 GO:0006468 GO:0006468 GO:0006468 GO:0016301 GO:0016740
Cluster00794	RTFL01-03-M03 RTFL01-15-G01 RTFL01-17-J01 RTFL01-18-G18 RTFL01-35-B15 RTFL01-47-K17 RTFL01-51-E14	AT3G25585.4	AAPT2 (AMINOALCOHOLPHOSPHOTRANSFERASE)	1e-159	GO:0008654 GO:0016020 GO:0016740 GO:0016780
Cluster00795	RTFL01-03-M04 RTFL01-11-D03 RTFL01-47-B13 RTFL01-49-K23	AT5G07090.1	40S ribosomal protein S4 (RPS4B)	0	GO:0003723 GO:0003735 GO:0005622 GO:0005840 GO:0006412
Cluster00796	RTFL01-03-M05 RTFL01-07-J16 RTFL01-14-C19 RTFL01-28-H19	AT4G23220.1	protein kinase family protein	1e-102	GO:0000166 GO:0004672 GO:0004674 GO:0004674 GO:0004713 GO:0005524 GO:0005524 GO:0005524 GO:0006468 GO:0006468 GO:0006468 GO:0016301 GO:0016740
Cluster00797	RTFL01-03-M06 RTFL01-17-A05 RTFL01-29-H05 RTFL01-32-A24	AT4G16650.1	similar to unknown protein [Arabidopsis thaliana] (TAIR:AT1G76270.1)	1e-111	GO:0000166 GO:0005524 GO:0005524
Cluster00798	RTFL01-03-M07	AT3G55030.1	PGPS2 (phosphatidylglycerolphosphate synthase 2)	1e-83	GO:0005792 GO:0008444 GO:0008444 GO:0008654 GO:0008654 GO:0016020 GO:0016021 GO:0016740 GO:0016780
Cluster00799	RTFL01-03-M08	AT4G27490.1	3' exoribonuclease family domain 1-containing protein	0	GO:0000175 GO:0000175 GO:0003723 GO:0003723 GO:0006396 GO:0006396
Cluster00800	RTFL01-03-M09	AT2G16640.1	ATTOC132/TOC132 (MULTIMERIC TRANSLOCON COMPLEX IN THE OUTER ENVELOPE MEMBRANE 132)	0.004	GO:0003723 GO:0003964 GO:0006278
Cluster00801	RTFL01-03-M10	AT1G08040.2	similar to unknown protein [Arabidopsis thaliana] (TAIR:AT2G28310.2)	1e-179	GO:0015031 GO:0016021
Cluster00802	RTFL01-03-M15	AT5G26240.1	CLC-D (chloride channel D)	1e-164	GO:0005247 GO:0006821 GO:0016020
Cluster00803	RTFL01-03-M16 RTFL01-06-G16 RTFL01-19-J14 RTFL01-39-B18	AT5G17990.1	TRP1 (TRYPTOPHAN BIOSYNTHESIS 1)	1e-179	GO:0000162 GO:0004048 GO:0008152 GO:0016740 GO:0016757
Cluster00804	RTFL01-03-M18	AT4G33790.1	acyl CoA reductase, putative	1e-100	GO:0005634 GO:0030528 GO:0045449
Cluster00805	RTFL01-03-M19	AT2G13570.1	CCAAT-box binding transcription factor, putative	0.13	GO:0005488
Cluster00806	RTFL01-03-M20 RTFL01-20-C21	AT5G37020.2	ARF8 (AUXIN RESPONSE FACTOR 8)	2e-89	GO:0003677 GO:0003677 GO:0005634 GO:0005634 GO:0006355 GO:0009725 GO:0045449 GO:0046983
Cluster00807	RTFL01-03-M21 RTFL01-23-E23 RTFL01-26-F17	AT1G56050.1	GTP-binding protein-related	0	GO:0005525 GO:0005525 GO:0005525 GO:0005622
Cluster00808	RTFL01-03-M22 RTFL01-30-O13 RTFL01-47-P23	AT5G47780.1	GAUT4 (Galacturonosyltransferase 4)	1e-168	GO:0016051 GO:0016758
Cluster00809	RTFL01-03-M23 RTFL01-11-H16 RTFL01-14-A07	AT5G20720.2	CPN20 (CHAPERONIN 20)	0	GO:0005524 GO:0006457 GO:0006457
Cluster00810	RTFL01-03-N02	AT5G37290.1	armadillo/beta-catenin repeat family protein	4e-06
Cluster00811	RTFL01-03-N03 RTFL01-04-B09 RTFL01-04-F04 RTFL01-06-H14 RTFL01-19-B03 RTFL01-32-E16	AT1G01060.4	LHY (LATE ELONGATED HYPOCOTYL)	1e-130	GO:0003677 GO:0005634
Cluster00812	RTFL01-03-N04	AT2G16400.1	BLH7 (BELL1-LIKE HOMEODOMAIN 7)	0.004
Cluster00813	RTFL01-03-N05 RTFL01-10-A16 RTFL01-12-F10 RTFL01-15-M13 RTFL01-48-G13	AT3G19280.1	FUT11 (Fucosyltransferase 11)	6e-77	GO:0006486 GO:0008417 GO:0016020 GO:0016021 GO:0016740 GO:0016757
Cluster00814	RTFL01-03-N06 RTFL01-45-B14	AT5G56090.1	COX15 (CYTOCHROME C OXIDASE 15)	0	GO:0006461 GO:0016020
Cluster00815	RTFL01-03-N07 RTFL01-19-D12	AT5G09995.1	similar to unknown protein [Arabidopsis thaliana] (TAIR:AT1G08530.1)	1e-159
Cluster00816	RTFL01-03-N08	AT1G71690.1	similar to unknown protein [Arabidopsis thaliana] (TAIR:AT1G33800.1)	1e-164	GO:0000166 GO:0004672 GO:0004674 GO:0004674 GO:0004674 GO:0005524 GO:0005524 GO:0005524 GO:0006468 GO:0006468 GO:0006468 GO:0016301 GO:0016740
Cluster00817	RTFL01-03-N09 RTFL01-38-J06 RTFL01-46-N23	AT3G23340.1	CKL10 (Casein Kinase I-like 10)	1e-161	GO:0000166 GO:0004672 GO:0004674 GO:0004674 GO:0005524 GO:0005524 GO:0006468 GO:0006468 GO:0016301 GO:0016740
Cluster00818	RTFL01-03-N10	AT4G29350.1	PFN2/PRF2/PRO2 (PROFILIN 2)	1e-160	GO:0003779 GO:0003779 GO:0003779 GO:0005856 GO:0007010 GO:0015629 GO:0030036
Cluster00819	RTFL01-03-N12	AT5G50310.1	kelch repeat-containing protein	1e-179	GO:0005515
Cluster00820	RTFL01-03-N13	AT2G01650.1	PUX2 (PLANT UBX DOMAIN-CONTAINING PROTEIN 2)	9e-50	GO:0003676 GO:0005622 GO:0005622 GO:0008270 GO:0008270
Cluster00821	RTFL01-03-N14 RTFL01-18-D07 RTFL01-38-I05	AT1G13360.1	similar to unknown protein [Arabidopsis thaliana] (TAIR:AT3G25870.1)	2e-74	GO:0005515
Cluster00822	RTFL01-03-N15 RTFL01-03-P08 RTFL01-09-I10 RTFL01-10-A08 RTFL01-11-O23 RTFL01-13-B24 RTFL01-23-D11 RTFL01-25-B09 RTFL01-31-M22 RTFL01-39-I24 RTFL01-41-P09 RTFL01-42-I23 RTFL01-44-D03 RTFL01-51-M13	AT1G32900.1	starch synthase, putative	1e-149	GO:0009058
Cluster00823	RTFL01-03-N16	AT3G61310.1	DNA-binding family protein	1e-140	GO:0003677
Cluster00824	RTFL01-03-N17 RTFL01-27-C22 RTFL01-30-C15 RTFL01-46-K13 RTFL01-49-G18	AT4G13200.1	similar to COG0840: Methyl-accepting chemotaxis protein [Nostoc punctiforme PCC 73102] (GB:ZP_00112432.1)	3e-94
Cluster00825	RTFL01-03-N18 RTFL01-20-E16 RTFL01-24-C12 RTFL01-25-A12 RTFL01-39-B04 RTFL01-42-P22	AT5G60920.1	COB (COBRA)	0
Cluster00826	RTFL01-03-N19 RTFL01-08-H18 RTFL01-08-J22 RTFL01-11-L24 RTFL01-31-P15 RTFL01-45-N01 RTFL01-47-E12	AT2G17420.1	NTRA (NADPH-dependent thioredoxin reductase 2)	1e-145	GO:0004791 GO:0004791 GO:0005737 GO:0006118 GO:0006118 GO:0006118 GO:0016491 GO:0016491 GO:0016491 GO:0016491 GO:0019430 GO:0050660
Cluster00827	RTFL01-03-N20 RTFL01-40-H11	AT1G54385.2	binding	1e-159	GO:0000245 GO:0000398
Cluster00828	RTFL01-03-N22	AT2G48160.1	PWWP domain-containing protein	1e-119	GO:0004888 GO:0007049 GO:0016020
Cluster00829	RTFL01-03-N23 RTFL01-25-F04 RTFL01-32-H16 RTFL01-34-B20	AT5G01340.1	mitochondrial substrate carrier family protein	0	GO:0005215 GO:0005488 GO:0005488 GO:0005739 GO:0005743 GO:0005743 GO:0006810 GO:0006810 GO:0006810 GO:0006810 GO:0016020 GO:0016020 GO:0016020 GO:0016021
Cluster00830	RTFL01-03-O03 RTFL01-12-H08 RTFL01-32-B14 RTFL01-43-B14	AT4G34700.1	complex 1 family protein / LVR family protein	1e-168	GO:0009853 GO:0031966 GO:0045271
Cluster00831	RTFL01-03-O04	AT4G27990.1	YGGT family protein	1e-137	GO:0009941 GO:0016020
Cluster00832	RTFL01-03-O05 RTFL01-06-C17	AT1G10830.1	sodium symporter-related	0
Cluster00833	RTFL01-03-O06	AT3G14100.1	oligouridylate-binding protein, putative	0	GO:0000166 GO:0003676
Cluster00834	RTFL01-03-O07 RTFL01-04-F12 RTFL01-08-H06 RTFL01-12-M16 RTFL01-16-K04 RTFL01-25-A02 RTFL01-25-G18	AT4G39680.2	SAP domain-containing protein	1e-106	GO:0003676
Cluster00835	RTFL01-03-O08 RTFL01-09-J03 RTFL01-19-F23 RTFL01-21-G04 RTFL01-23-K15 RTFL01-24-A10 RTFL01-36-M19 RTFL01-37-J02 RTFL01-42-C23 RTFL01-44-E03 RTFL01-45-H23 RTFL01-46-C15 RTFL01-50-K18	AT3G01540.1	DRH1 (DEAD box RNA helicase 1)	0	GO:0000166 GO:0003676 GO:0003676 GO:0003676 GO:0004386 GO:0004386 GO:0005524 GO:0005524 GO:0005524 GO:0005524 GO:0008026 GO:0008026 GO:0016787
Cluster00836	RTFL01-03-O09 RTFL01-28-N13	AT5G41770.1	crooked neck protein, putative / cell cycle protein, putative	1e-139	GO:0005488 GO:0005622 GO:0006396
Cluster00837	RTFL01-03-O10 RTFL01-15-F03	AT5G06360.1	ribosomal protein S8e family protein	0	GO:0005622
Cluster00838	RTFL01-03-O11 RTFL01-05-C12 RTFL01-06-E06 RTFL01-21-C04 RTFL01-26-G19 RTFL01-33-A19 RTFL01-39-K12	AT3G27740.2	CARA (CARBAMOYL PHOSPHATE SYNTHETASE A)	0	GO:0003824 GO:0003824 GO:0003824 GO:0004086 GO:0004086 GO:0005524 GO:0006541 GO:0006541 GO:0006807 GO:0006807 GO:0009058 GO:0016874
Cluster00839	RTFL01-03-O13	AT5G02770.1	similar to expressed protein [Oryza sativa (japonica cultivar-group)] (GB:ABF95330.1)	1e-109	GO:0003676
Cluster00840	RTFL01-03-O14 RTFL01-04-A24 RTFL01-06-P21 RTFL01-08-E19 RTFL01-10-C06 RTFL01-16-N17 RTFL01-19-H08 RTFL01-29-N13 RTFL01-30-J05 RTFL01-34-B22 RTFL01-35-N12 RTFL01-52-F21	AT3G21330.1	basic helix-loop-helix (bHLH) family protein	0.12
Cluster00841	RTFL01-03-O15	AT1G60800.1	NIK3 (NSP-INTERACTING KINASE 3)	0	GO:0000166 GO:0004672 GO:0004674 GO:0004674 GO:0004872 GO:0005515 GO:0005524 GO:0005524 GO:0006468 GO:0006468 GO:0016301 GO:0016740
Cluster00842	RTFL01-03-O17	AT1G11910.1	aspartyl protease family protein	1e-124	GO:0004190 GO:0004190 GO:0004190 GO:0004194 GO:0005764 GO:0006508 GO:0006508 GO:0006629 GO:0006665 GO:0008233 GO:0016787
Cluster00843	RTFL01-03-O18 RTFL01-28-B04 RTFL01-39-F24	AT5G06060.1	tropinone reductase, putative / tropine dehydrogenase, putative	0	GO:0008152 GO:0008152 GO:0016491 GO:0016491 GO:0016491
Cluster00844	RTFL01-03-O19 RTFL01-41-O23 RTFL01-46-L23	AT4G14070.1	AAE15 (ACYL-ACTIVATING ENZYME 15)	1e-171	GO:0003824 GO:0008152 GO:0009536 GO:0010300 GO:0030497
Cluster00845	RTFL01-03-O20 RTFL01-07-L13 RTFL01-20-J03 RTFL01-49-D17	AT5G09220.1	AAP2 (AMINO ACID PERMEASE 2)	1e-174	GO:0016021
Cluster00846	RTFL01-03-O21 RTFL01-17-K02 RTFL01-40-C03 RTFL01-41-L13	AT1G80900.1	magnesium transporter CorA-like family protein (MGT1) (MRS2)	1e-141	GO:0016020 GO:0030001 GO:0046873
Cluster00847	RTFL01-03-O22 RTFL01-07-M21 RTFL01-09-K08 RTFL01-10-E06 RTFL01-22-H16 RTFL01-22-I15 RTFL01-29-I14 RTFL01-32-O12 RTFL01-33-N05 RTFL01-35-A11 RTFL01-37-B09 RTFL01-38-P15 RTFL01-47-P22 RTFL01-49-P12 RTFL01-50-B11	AT5G08670.1	ATP synthase beta chain 1, mitochondrial	0	GO:0000166 GO:0000166 GO:0005524 GO:0005524 GO:0006754 GO:0006754 GO:0006754 GO:0006810 GO:0006811 GO:0008553 GO:0015078 GO:0015986 GO:0015986 GO:0015986 GO:0015986 GO:0015992 GO:0016021 GO:0016469 GO:0016469 GO:0016469 GO:0016787 GO:0017111 GO:0045261 GO:0046872 GO:0046933 GO:0046933 GO:0046933 GO:0046933 GO:0046961 GO:0046961 GO:0046961
Cluster00848	RTFL01-03-O23 RTFL01-08-M21 RTFL01-40-N11 RTFL01-41-A17 RTFL01-41-P05 RTFL01-43-A18	AT2G39460.1	ATRPL23A (RIBOSOMAL PROTEIN L23A)	1e-141	GO:0000166 GO:0003723 GO:0003735 GO:0005622 GO:0005840 GO:0006412 GO:0030529
Cluster00849	RTFL01-03-O24 RTFL01-29-B07 RTFL01-49-N18	AT5G53170.1	FTSH11 (FtsH protease 11)	1e-120	GO:0000166 GO:0000166 GO:0004222 GO:0004222 GO:0005524 GO:0005524 GO:0005524 GO:0005524 GO:0005739 GO:0006508 GO:0008233 GO:0009408 GO:0009507 GO:0009644 GO:0010304 GO:0016020 GO:0017111 GO:0030163 GO:0051301
Cluster00850	RTFL01-03-P01	AT1G02870.1	similar to hypothetical protein MtrDRAFT_AC161032g9v1 [Medicago truncatula] (GB:ABE85046.1)	0
Cluster00851	RTFL01-03-P02 RTFL01-04-C18 RTFL01-37-K06	AT1G02145.3	similar to sugar binding / transferase, transferring glycosyl groups [Arabidopsis thaliana] (TAIR:AT1G16900.1)	0	GO:0016740 GO:0016757
Cluster00852	RTFL01-03-P04	AT4G04630.1	similar to unknown protein [Arabidopsis thaliana] (TAIR:AT4G21970.1)	1e-162	GO:0005509 GO:0005509
Cluster00853	RTFL01-03-P05 RTFL01-14-A23 RTFL01-34-H18 RTFL01-42-I11 RTFL01-47-A12 RTFL01-50-E01	AT5G23740.1	RPS11-BETA (RIBOSOMAL PROTEIN S11-BETA)	1e-176	GO:0003735 GO:0005622 GO:0005840 GO:0006412 GO:0030529
Cluster00854	RTFL01-03-P07	AT5G56040.2	ATP binding / protein serine/threonine kinase	5e-86	GO:0000166 GO:0004672 GO:0004674 GO:0004872 GO:0005515 GO:0005524 GO:0005524 GO:0006468 GO:0016301 GO:0016740
Cluster00855	RTFL01-03-P09 RTFL01-04-J13 RTFL01-06-B15 RTFL01-06-G04 RTFL01-12-L16 RTFL01-15-M15 RTFL01-17-B16 RTFL01-17-D18 RTFL01-22-P10 RTFL01-23-N24 RTFL01-24-J14 RTFL01-30-I02 RTFL01-31-E07 RTFL01-35-K17 RTFL01-35-M15 RTFL01-37-F04 RTFL01-37-F24 RTFL01-38-G10 RTFL01-38-G11 RTFL01-43-D05 RTFL01-43-L22 RTFL01-45-H06 RTFL01-47-G17 RTFL01-48-H02 RTFL01-49-M10 RTFL01-50-G06 RTFL01-52-M07	ATCG00070.1	PSII K protein	1e-85	GO:0009507 GO:0009538 GO:0015979 GO:0016020
Cluster00856	RTFL01-03-P10 RTFL01-26-F08	AT2G46170.1	reticulon family protein (RTNLB5)	0	GO:0005783
Cluster00857	RTFL01-03-P11	AT5G07020.1	proline-rich family protein	0	GO:0009535
Cluster00858	RTFL01-03-P12	AT5G12980.1	rcd1-like cell differentiation protein, putative	0	GO:0019221
Cluster00859	RTFL01-03-P13 RTFL01-38-A15 RTFL01-50-D10 RTFL01-52-B14	AT3G26935.1	zinc finger (DHHC type) family protein	1e-169	GO:0008270 GO:0008270 GO:0046872
Cluster00860	RTFL01-03-P14	AT2G17630.1	phosphoserine aminotransferase, putative	1e-125	GO:0003824 GO:0003824 GO:0006564 GO:0008152 GO:0008483 GO:0008483 GO:0016740 GO:0030170 GO:0030170
Cluster00861	RTFL01-02-J20 RTFL01-03-P15 RTFL01-04-H15 RTFL01-07-A19 RTFL01-12-M18 RTFL01-19-J07 RTFL01-44-H19	AT2G37040.1	PAL1 (PHE AMMONIA LYASE 1)	0	GO:0005737 GO:0006559 GO:0009058 GO:0016211 GO:0016829 GO:0016841
Cluster00862	RTFL01-03-P16 RTFL01-27-I01	AT1G07080.1	gamma interferon responsive lysosomal thiol reductase family protein / GILT family protein	0	GO:0005615 GO:0005764 GO:0015036 GO:0019886
Cluster00863	RTFL01-03-P17	AT3G06700.3	structural constituent of ribosome	1e-73	GO:0003735 GO:0005622 GO:0005840 GO:0006412
Cluster00864	RTFL01-03-P18 RTFL01-13-H08 RTFL01-21-I03 RTFL01-24-A13	AT4G00570.1	malate oxidoreductase, putative	1e-130	GO:0004470 GO:0005739 GO:0006108 GO:0016491 GO:0016616 GO:0016616 GO:0046872 GO:0051287
Cluster00865	RTFL01-03-P19 RTFL01-26-O03 RTFL01-31-H10 RTFL01-33-K12 RTFL01-36-I10	AT3G06350.1	EMB3004/MEE32 (EMBRYO DEFECTIVE 3004, maternal effect embryo arrest 32)	1e-158	GO:0003824 GO:0003855 GO:0004764 GO:0004764 GO:0005737 GO:0008152 GO:0009073 GO:0016089 GO:0016089 GO:0050661
Cluster00866	RTFL01-03-P20	AT4G34680.2	GATA transcription factor 3, putative (GATA-3)	1e-144	GO:0003700 GO:0003700 GO:0005634 GO:0006355 GO:0006355 GO:0008270 GO:0008270 GO:0043565
Cluster00867	RTFL01-03-P22 RTFL01-08-J16 RTFL01-24-P13	AT1G72160.1	SEC14 cytosolic factor family protein / phosphoglyceride transfer family protein	1e-144	GO:0005215 GO:0005622 GO:0006810 GO:0006810 GO:0016021
Cluster00868	RTFL01-03-P24 RTFL01-41-D03	AT5G11890.1	similar to unknown protein [Arabidopsis thaliana] (TAIR:AT1G17620.1)	2e-06	GO:0004672 GO:0004713 GO:0005524 GO:0005524 GO:0006468 GO:0006468
Cluster00869	RTFL01-04-A02	AT3G01480.1	peptidyl-prolyl cis-trans isomerase, putative / cyclophilin, putative / rotamase, putative	0	GO:0003755 GO:0006457 GO:0009535 GO:0016853
Cluster00870	RTFL01-04-A05	AT2G44640.1	similar to PDE320 (PIGMENT DEFECTIVE 320) [Arabidopsis thaliana] (TAIR:AT3G06960.1)	1e-166	GO:0009941
Cluster00871	RTFL01-04-A06	AT1G49540.1	nucleotide binding	7e-91
Cluster00872	RTFL01-01-G06 RTFL01-04-A09 RTFL01-15-N15 RTFL01-44-C09	AT5G59030.1	COPT1 (COPPER TRANSPORTER 1)	1e-150	GO:0005375 GO:0006825 GO:0016021
Cluster00873	RTFL01-04-A10	AT4G33460.1	ATNAP13 (EMBRYO DEFECTIVE 2751)	0	GO:0000166 GO:0000166 GO:0005524 GO:0005524 GO:0016887 GO:0017111
Cluster00874	RTFL01-04-A11 RTFL01-18-M12 RTFL01-20-P05 RTFL01-41-P03	AT3G57610.1	adenylosuccinate synthetase (ADSS)	0	GO:0000166 GO:0000287 GO:0004019 GO:0004019 GO:0005525 GO:0005525 GO:0006164 GO:0006164 GO:0016874 GO:0046872
Cluster00875	RTFL01-04-A12 RTFL01-37-J06	AT1G80480.1	PTAC17 (PLASTID TRANSCRIPTIONALLY ACTIVE17)	1e-142	GO:0009508
Cluster00876	RTFL01-04-A13	AT5G22480.1	zinc finger (ZPR1-type) family protein	1e-166	GO:0005515 GO:0008270
Cluster00877	RTFL01-04-A14 RTFL01-16-L23 RTFL01-29-F06 RTFL01-35-P21 RTFL01-46-H23 RTFL01-47-M23	AT4G36810.1	GGPS1 (GERANYLGERANYL PYROPHOSPHATE SYNTHASE 1)	1e-170	GO:0008299
Cluster00878	RTFL01-04-A15 RTFL01-34-J05	AT5G49950.1	embryogenesis-associated protein-related	1e-167	GO:0016787
Cluster00879	RTFL01-04-A16	AT1G17580.1	MYA1 (ARABIDOPSIS MYOSIN)	1e-138	GO:0000166 GO:0003774 GO:0003774 GO:0003774 GO:0003779 GO:0005524 GO:0005524 GO:0005524 GO:0016459 GO:0016459 GO:0016459
Cluster00880	RTFL01-04-A17 RTFL01-09-D10 RTFL01-18-D02 RTFL01-21-L17 RTFL01-22-H14 RTFL01-23-G23 RTFL01-31-N20 RTFL01-35-F22 RTFL01-40-E11 RTFL01-42-J17	AT4G30530.1	defense-related protein, putative	0	GO:0003824
Cluster00881	RTFL01-04-A18	AT1G10910.1	similar to PTAC2 (PLASTID TRANSCRIPTIONALLY ACTIVE2), binding [Arabidopsis thaliana] (TAIR:AT1G74850.1)	5e-82
Cluster00882	RTFL01-04-A19 RTFL01-11-C12 RTFL01-28-O21	AT4G35760.1	electron carrier/ protein disulfide oxidoreductase	1e-166	GO:0045454
Cluster00883	RTFL01-04-A22 RTFL01-24-P06 RTFL01-33-G20 RTFL01-35-B24	AT5G08650.1	GTP-binding protein LepA, putative	0	GO:0000166 GO:0003924 GO:0005525 GO:0005525 GO:0005525 GO:0005525 GO:0005525 GO:0005525
Cluster00884	RTFL01-04-A23 RTFL01-07-K07 RTFL01-11-C22 RTFL01-47-J12	AT1G29070.1	ribosomal protein L34 family protein	1e-90	GO:0003735 GO:0005622 GO:0005840 GO:0006412 GO:0030529
Cluster00885	RTFL01-04-B01	AT4G16060.1	similar to Os05g0358400 [Oryza sativa (japonica cultivar-group)] (GB:NP_001055302.1)	0
Cluster00886	RTFL01-04-B02	AT4G33510.1	DHS2 (3-DEOXY-D-ARABINO-HEPTULOSONATE 7-PHOSPHATE SYNTHASE)	1e-124	GO:0003849 GO:0009073
Cluster00887	RTFL01-04-B03 RTFL01-19-E10 RTFL01-20-N06 RTFL01-21-I16 RTFL01-43-M19 RTFL01-49-I24 RTFL01-51-C10	AT3G13560.2	glycosyl hydrolase family 17 protein	1e-100	GO:0003824 GO:0004553 GO:0005975 GO:0005975 GO:0016787 GO:0043169
Cluster00888	RTFL01-04-B04	AT5G65110.1	ACX2 (ACYL-COA OXIDASE 2)	1e-147	GO:0003995 GO:0003995 GO:0003995 GO:0003997 GO:0003997 GO:0005777 GO:0005777 GO:0006118 GO:0006118 GO:0006118 GO:0006631 GO:0006635 GO:0050660
Cluster00889	RTFL01-04-B05 RTFL01-06-O02 RTFL01-10-E13 RTFL01-11-G16 RTFL01-24-E18	AT3G17650.1	YSL5 (YELLOW STRIPE LIKE 5)	0	GO:0009624
Cluster00890	RTFL01-04-B06	AT4G09160.1	SEC14 cytosolic factor family protein / phosphoglyceride transfer family protein	1e-79	GO:0006810 GO:0016021
Cluster00891	RTFL01-04-B07 RTFL01-48-B06	AT5G11410.1	protein kinase family protein	2e-45	GO:0004672 GO:0004713 GO:0005524 GO:0005524 GO:0006468 GO:0006468
Cluster00892	RTFL01-04-B08 RTFL01-06-G23 RTFL01-20-M22 RTFL01-23-D03	AT1G05430.1	similar to hypothetical protein MtrDRAFT_AC135320g13v1 [Medicago truncatula] (GB:ABE82965.1)	1e-94
Cluster00893	RTFL01-04-B11 RTFL01-04-O10 RTFL01-05-D20 RTFL01-18-C06 RTFL01-47-D02	AT1G51580.1	KH domain-containing protein	1e-125	GO:0003723 GO:0003723
Cluster00894	RTFL01-04-B12 RTFL01-23-D21	AT2G23390.1	similar to Os04g0442200 [Oryza sativa (japonica cultivar-group)] (GB:NP_001052881.1)	8e-85	GO:0003677 GO:0003677 GO:0005634 GO:0005634 GO:0006355 GO:0009725 GO:0045449 GO:0046983
Cluster00895	RTFL01-04-B13 RTFL01-07-C13 RTFL01-14-C18 RTFL01-20-H18 RTFL01-28-M13 RTFL01-29-G22 RTFL01-32-C05 RTFL01-32-H23 RTFL01-46-D15 RTFL01-47-D05	AT3G62870.1	60S ribosomal protein L7A (RPL7aB)	0	GO:0003735 GO:0005622 GO:0005840 GO:0006412 GO:0030529 GO:0042254
Cluster00896	RTFL01-04-B16 RTFL01-34-J24 RTFL01-45-L04	AT4G16240.1	similar to glycine-rich protein [Arabidopsis thaliana] (TAIR:AT5G46730.1)	1e-07	GO:0005199 GO:0019867
Cluster00897	RTFL01-04-B17 RTFL01-21-P15 RTFL01-35-I19 RTFL01-39-D09	AT5G56750.1	Ndr family protein	7e-37	GO:0030154
Cluster00898	RTFL01-04-B18	AT1G24062.1	Encodes a defensin-like (DEFL) family protein.	0.23	GO:0003824 GO:0003824 GO:0003824 GO:0003824 GO:0005524 GO:0005524 GO:0008152 GO:0008152 GO:0016874
Cluster00899	RTFL01-04-B19	AT4G37020.1	similar to eukaryotic translation initiation factor 4A, putative / eIF-4A, putative / DEAD box RNA helicase, putative [Arabidopsis thaliana] (TAIR:AT3G19760.1)	1e-104	GO:0001539 GO:0005509 GO:0005509 GO:0005509 GO:0009288
Cluster00900	RTFL01-04-B20	AT3G21070.1	NADK1 (NAD kinase 1)	1e-86	GO:0003951 GO:0008152
Cluster00901	RTFL01-04-B21 RTFL01-20-K04 RTFL01-50-A23 RTFL01-52-A04	AT4G36390.1	radical SAM domain-containing protein / TRAM domain-containing protein	1e-145	GO:0003824 GO:0051536
Cluster00902	RTFL01-04-B22 RTFL01-21-P06 RTFL01-22-M20 RTFL01-39-K03	AT1G08400.1	chromosome structural maintenance protein-related	1e-128	GO:0003677 GO:0003677 GO:0005634 GO:0016787 GO:0045449
Cluster00903	RTFL01-04-B23 RTFL01-09-K11 RTFL01-12-A11 RTFL01-18-B10 RTFL01-20-K01 RTFL01-23-P20 RTFL01-36-L18 RTFL01-48-G15 RTFL01-48-M14	AT1G06430.1	FTSH8 (FtsH protease 8)	0	GO:0000166 GO:0000166 GO:0004222 GO:0004222 GO:0004222 GO:0005524 GO:0005524 GO:0005524 GO:0005524 GO:0005524 GO:0006508 GO:0008233 GO:0008270 GO:0016020 GO:0016021 GO:0017111 GO:0030163
Cluster00904	RTFL01-04-B24	AT3G44440.1	unknown protein	0.018
Cluster00905	RTFL01-04-C01	AT2G38310.1	similar to unknown protein [Arabidopsis thaliana] (TAIR:AT5G05440.1)	0	GO:0006952 GO:0009607
Cluster00906	RTFL01-04-C02	AT4G28600.1	NPGR2 (NO POLLEN GERMINATION RELATED 2)	1e-128	GO:0005488
Cluster00907	RTFL01-04-C03 RTFL01-18-C15 RTFL01-18-E16 RTFL01-23-K06 RTFL01-26-I24 RTFL01-26-L21 RTFL01-30-P12 RTFL01-34-N07 RTFL01-38-F11 RTFL01-41-I16 RTFL01-46-N13 RTFL01-50-H08	AT2G38170.3	CAX1 (CATION EXCHANGER 1)	1e-179	GO:0006812 GO:0008324 GO:0016021 GO:0016021
Cluster00908	RTFL01-04-C04 RTFL01-10-J12 RTFL01-22-I22	AT2G29080.1	FTSH3 (FtsH protease 3)	7e-92	GO:0000166 GO:0000166 GO:0004222 GO:0004222 GO:0004222 GO:0005524 GO:0005524 GO:0005524 GO:0005524 GO:0005524 GO:0006508 GO:0008270 GO:0016020 GO:0016021 GO:0017111 GO:0030163
Cluster00909	RTFL01-04-C05 RTFL01-28-C03 RTFL01-49-P22	AT5G49215.2	polygalacturonase	1e-175	GO:0004650 GO:0005975
Cluster00910	RTFL01-04-C06 RTFL01-16-C16 RTFL01-40-G04	AT1G61150.1	similar to unknown protein [Arabidopsis thaliana] (TAIR:AT4G09300.1)	1e-173	GO:0005515 GO:0005515 GO:0005515 GO:0005515 GO:0005515
Cluster00911	RTFL01-04-C07 RTFL01-09-H02 RTFL01-15-I09 RTFL01-18-H11 RTFL01-18-N20 RTFL01-19-K20 RTFL01-23-M07 RTFL01-29-P05 RTFL01-34-B11 RTFL01-34-K09 RTFL01-38-H18 RTFL01-40-N22 RTFL01-47-O23 RTFL01-50-C09 RTFL01-50-E06 RTFL01-50-F06 RTFL01-52-N01	AT2G42590.1	GRF9 (General regulatory factor 9)	0	GO:0019904
Cluster00912	RTFL01-04-C08	AT4G33400.1	dem protein-related / defective embryo and meristems protein-related	1e-139
Cluster00913	RTFL01-04-C10 RTFL01-36-C08 RTFL01-39-G15	AT2G38970.1	zinc finger (C3HC4-type RING finger) family protein	1e-149	GO:0005515 GO:0008270 GO:0008270 GO:0046872
Cluster00914	RTFL01-04-C11	AT1G12760.2	protein binding / zinc ion binding	1e-150	GO:0005515 GO:0008270 GO:0008270 GO:0046872
Cluster00915	RTFL01-02-E18 RTFL01-04-C12 RTFL01-11-H18 RTFL01-27-P15 RTFL01-29-G02	AT1G18500.1	IPMS1/MAML-4 (METHYLTHIOALKYLMALATE SYNTHASE-LIKE 4)	1e-179	GO:0003824 GO:0003824 GO:0003852 GO:0008152 GO:0009098 GO:0016740 GO:0019752 GO:0046912
Cluster00916	RTFL01-04-C13 RTFL01-07-O11 RTFL01-14-B03 RTFL01-30-B20	AT4G29070.2	similar to hypothetical protein [Platanus x acerifolia] (GB:CAL07987.1)	0	GO:0004623 GO:0005509 GO:0016042
Cluster00917	RTFL01-04-C14	AT1G50010.1	TUA2 (tubulin alpha-2 chain)	0	GO:0000166 GO:0003924 GO:0005198 GO:0005525 GO:0005525 GO:0005525 GO:0005525 GO:0005874 GO:0005874 GO:0005874 GO:0007017 GO:0007018 GO:0043234 GO:0051258
Cluster00918	RTFL01-04-C15 RTFL01-45-J01	AT4G02060.1	PRL (PROLIFERA)	1e-153	GO:0000166 GO:0003677 GO:0003677 GO:0003677 GO:0005524 GO:0005524 GO:0005524 GO:0005634 GO:0006270 GO:0006270 GO:0008094
Cluster00919	RTFL01-04-C16	AT4G10730.1	kinase	0	GO:0000166 GO:0004672 GO:0004674 GO:0005524 GO:0005524 GO:0005524 GO:0006468 GO:0006468
Cluster00920	RTFL01-04-C17	AT4G13160.1	similar to unknown protein [Arabidopsis thaliana] (TAIR:AT4G13630.1)	8e-60
Cluster00921	RTFL01-04-C19 RTFL01-27-O10	AT4G11320.1	cysteine proteinase, putative	1e-124	GO:0004197 GO:0006508 GO:0006508 GO:0008234 GO:0008234
Cluster00922	RTFL01-04-C20 RTFL01-20-P14	AT5G67140.1	F-box family protein	0	GO:0005515
Cluster00923	RTFL01-04-C22 RTFL01-25-N11 RTFL01-35-A07 RTFL01-43-G07	AT1G72110.1	similar to unknown protein [Arabidopsis thaliana] (TAIR:AT2G38995.1)	0	GO:0003676 GO:0003676 GO:0003677 GO:0008270 GO:0008270 GO:0015074
Cluster00924	RTFL01-04-C23	AT1G20330.1	SMT2 (STEROL METHYLTRANSFERASE 2)	1e-157	GO:0008152 GO:0008168
Cluster00925	RTFL01-04-C24 RTFL01-11-N21 RTFL01-17-J20 RTFL01-18-C10 RTFL01-22-P23 RTFL01-28-J05 RTFL01-33-N09 RTFL01-35-P23 RTFL01-44-L21 RTFL01-46-P22 RTFL01-47-B15	AT4G04020.1	FIB (FIBRILLIN)	0	GO:0005198
Cluster00926	RTFL01-04-D01	AT2G25910.1	3'-5' exonuclease domain-containing protein / K homology domain-containing protein / KH domain-containing protein	0	GO:0003676 GO:0003723 GO:0003723 GO:0005622 GO:0008408
Cluster00927	RTFL01-04-D03 RTFL01-20-K16	AT5G67520.1	adenylylsulfate kinase, putative	0	GO:0000103 GO:0005524 GO:0016301 GO:0016301 GO:0016772
Cluster00928	RTFL01-04-D04 RTFL01-13-D11 RTFL01-27-B22 RTFL01-35-G18	AT2G39000.1	GCN5-related N-acetyltransferase (GNAT) family protein	0	GO:0008080 GO:0008152
Cluster00929	RTFL01-03-H24 RTFL01-04-D05 RTFL01-18-P21 RTFL01-20-P20 RTFL01-51-A15	AT3G02020.1	aspartate kinase, lysine-sensitive, putative	1e-149	GO:0004072 GO:0004072 GO:0008152 GO:0008652 GO:0008652 GO:0016301 GO:0016597 GO:0016740
Cluster00930	RTFL01-04-D06	AT3G03780.2	AtMS2 (Arabidopsis thaliana methionine synthase 2)	0	GO:0003871 GO:0003871 GO:0003871 GO:0003871 GO:0008168 GO:0008270 GO:0008270 GO:0008652 GO:0009086 GO:0009086 GO:0016740 GO:0046872
Cluster00931	RTFL01-04-D07 RTFL01-17-E02 RTFL01-39-H14 RTFL01-49-J16	AT5G44100.1	CKL7 (Casein Kinase I-like 7)	1e-99	GO:0000166 GO:0004672 GO:0004674 GO:0004674 GO:0005524 GO:0005524 GO:0006468 GO:0006468 GO:0016301 GO:0016740
Cluster00932	RTFL01-04-D08 RTFL01-12-A18 RTFL01-25-C03	AT1G60160.1	potassium transporter family protein	0	GO:0006813 GO:0015079 GO:0016020
Cluster00933	RTFL01-04-D10 RTFL01-05-B15 RTFL01-13-I05 RTFL01-22-N22 RTFL01-23-L17 RTFL01-52-H10	AT5G66140.1	PAD2 (20S proteasome alpha subunit D2)	0	GO:0004175 GO:0004298 GO:0004298 GO:0005829 GO:0005839 GO:0005839 GO:0006511 GO:0006511 GO:0008233 GO:0016787 GO:0043234
Cluster00934	RTFL01-04-D11 RTFL01-20-D01 RTFL01-27-I20 RTFL01-38-G20 RTFL01-38-M13 RTFL01-40-N10	AT1G61180.2	ATP binding / protein binding	1e-90	GO:0000166 GO:0005515 GO:0005524 GO:0005524 GO:0006915 GO:0006952
Cluster00935	RTFL01-04-D12 RTFL01-06-A08 RTFL01-07-N24 RTFL01-08-O18 RTFL01-09-L02 RTFL01-09-M11 RTFL01-39-E14 RTFL01-39-O17	AT3G09630.2	structural constituent of ribosome	0	GO:0003735 GO:0005622 GO:0005840 GO:0006412
Cluster00936	RTFL01-04-D13 RTFL01-07-D05 RTFL01-11-O21 RTFL01-12-N07 RTFL01-32-E15 RTFL01-37-H13 RTFL01-48-H07 RTFL01-51-M15	AT3G58730.1	(VACUOLAR ATP SYNTHASE SUBUNIT D)	0	GO:0015986 GO:0016469 GO:0046933 GO:0046961
Cluster00937	RTFL01-04-D14 RTFL01-32-J19 RTFL01-33-H04	AT5G66760.1	SDH1-1 (Succinate dehydrogenase 1-1)	0	GO:0006099 GO:0006118 GO:0006118 GO:0006118 GO:0016491 GO:0016491 GO:0016491 GO:0016627 GO:0050660
Cluster00938	RTFL01-04-D15	AT2G20400.1	myb family transcription factor	1e-36	GO:0003677 GO:0045449 GO:0045449
Cluster00939	RTFL01-04-D16 RTFL01-25-L13 RTFL01-33-H24 RTFL01-48-E23	AT3G57330.1	calcium-transporting ATPase, plasma membrane-type, putative / Ca2+ATPase, putative (ACA11)	0	GO:0000166 GO:0003824 GO:0005388 GO:0005509 GO:0005524 GO:0005524 GO:0005524 GO:0005524 GO:0005524 GO:0006810 GO:0006812 GO:0006812 GO:0006816 GO:0008152 GO:0015085 GO:0015662 GO:0015662 GO:0015662 GO:0015662 GO:0015992 GO:0016020 GO:0016020 GO:0016020 GO:0016020 GO:0016020 GO:0016020 GO:0016020 GO:0016021 GO:0016787 GO:0016820
Cluster00940	RTFL01-02-C18 RTFL01-04-D17 RTFL01-45-P09	AT3G03640.1	GLUC (Beta-glucosidase homolog)	0	GO:0003824 GO:0004553 GO:0005975 GO:0005975 GO:0043169
Cluster00941	RTFL01-04-D18 RTFL01-49-K06	AT3G26000.1	F-box family protein	9e-88	GO:0005515 GO:0005515
Cluster00942	RTFL01-04-D20 RTFL01-08-C03 RTFL01-15-K19 RTFL01-37-P17 RTFL01-39-I03	AT1G10950.1	endomembrane protein 70, putative	1e-142	GO:0016021
Cluster00943	RTFL01-04-D21 RTFL01-06-M19 RTFL01-17-K15 RTFL01-23-N13	AT2G41630.1	TFIIB (TRANSCRIPTION FACTOR II B)	1e-142	GO:0005667 GO:0006352 GO:0006355 GO:0008270 GO:0008270 GO:0030528 GO:0045449
Cluster00944	RTFL01-04-D22 RTFL01-51-N09	AT3G51610.1	similar to Os05g0168400 [Oryza sativa (japonica cultivar-group)] (GB:NP_001054754.1)	0
Cluster00945	RTFL01-04-D23	AT2G33390.1	unknown protein	2e-26
Cluster00946	RTFL01-04-E01	AT5G13180.1	ANAC083 (Arabidopsis NAC domain containing protein 83)	0	GO:0003677 GO:0045449
Cluster00947	RTFL01-04-E02 RTFL01-13-E03 RTFL01-26-A07 RTFL01-29-C24 RTFL01-31-C09 RTFL01-37-P12 RTFL01-41-I05	AT1G27950.1	lipid transfer protein-related	1e-155	GO:0006869
Cluster00948	RTFL01-04-E04 RTFL01-04-J16 RTFL01-25-G20 RTFL01-49-E02	AT1G12310.1	calmodulin, putative	1e-167	GO:0005509 GO:0005509 GO:0005509
Cluster00949	RTFL01-01-I02 RTFL01-04-E05 RTFL01-06-C24 RTFL01-10-A19 RTFL01-13-I12 RTFL01-23-B04 RTFL01-28-B19 RTFL01-35-L23 RTFL01-37-O10 RTFL01-39-I07 RTFL01-40-K05 RTFL01-47-C12 RTFL01-48-F01 RTFL01-52-F08	AT1G20620.5	CAT3 (CATALASE 3)	0	GO:0004096 GO:0004096 GO:0006118 GO:0006118 GO:0006979 GO:0006979
Cluster00950	RTFL01-04-E06	AT3G49050.1	lipase class 3 family protein / calmodulin-binding heat-shock protein, putative	1e-123	GO:0004806 GO:0006629
Cluster00951	RTFL01-04-E07 RTFL01-35-F11 RTFL01-40-E03 RTFL01-48-M19	AT2G31750.1	UGT74D1 (UDP-glucosyl transferase 74D1)	1e-173	GO:0008152 GO:0016740 GO:0016757 GO:0016758
Cluster00952	RTFL01-04-E09	AT3G14120.2	similar to Nuclear pore complex, rNup107 component (sc Nup84) (ISS) [Ostreococcus tauri] (GB:CAL50524.1)	1e-118	GO:0005643 GO:0006810
Cluster00953	RTFL01-04-E10 RTFL01-06-G17 RTFL01-11-P24 RTFL01-21-E06 RTFL01-22-P01 RTFL01-23-H21 RTFL01-34-K11 RTFL01-39-C08 RTFL01-49-G10 RTFL01-52-H06	AT1G62180.1	APR2 (5'ADENYLYLPHOSPHOSULFATE REDUCTASE 2)	1e-137	GO:0008152 GO:0016671 GO:0016740 GO:0019421 GO:0045454
Cluster00954	RTFL01-04-E11 RTFL01-14-B21	AT4G34200.1	EDA9 (embryo sac development arrest 9)	1e-151	GO:0004617 GO:0006564 GO:0008152 GO:0008152 GO:0016491 GO:0016597 GO:0016616 GO:0016616 GO:0048037 GO:0051287
Cluster00955	RTFL01-04-E12	AT5G47310.1	similar to unknown protein [Arabidopsis thaliana] (TAIR:AT4G17486.1)	0	GO:0006605
Cluster00956	RTFL01-04-E13 RTFL01-20-I19 RTFL01-38-M08	AT1G48620.1	histone H1/H5 family protein	1e-50	GO:0000785 GO:0000786 GO:0000786 GO:0003677 GO:0003677 GO:0003677 GO:0005634 GO:0005634 GO:0005634 GO:0006334 GO:0006334 GO:0006355 GO:0007001 GO:0007001
Cluster00957	RTFL01-04-E14 RTFL01-21-F14	AT5G58260.1	Encodes subunit NDH-N of NAD(P)H:plastoquinone dehydrogenase complex (Ndh complex) present in the thylakoid membrane of chloroplasts. This subunit is thought to be required for Ndh complex assembly.	1e-175	GO:0008137 GO:0016491
Cluster00958	RTFL01-04-E15	AT3G05720.1	importin alpha-1 subunit, putative	0	GO:0005488 GO:0005634 GO:0005643 GO:0005737 GO:0006606 GO:0006886 GO:0008565
Cluster00959	RTFL01-04-E16 RTFL01-07-D13 RTFL01-20-P17 RTFL01-39-P13 RTFL01-45-N21	AT5G08280.1	HEMC (HYDROXYMETHYLBILANE SYNTHASE)	1e-163	GO:0004418 GO:0033014
Cluster00960	RTFL01-04-E18 RTFL01-13-O08	AT1G50940.1	ETFALPHA (ELECTRON TRANSFER FLAVOPROTEIN ALPHA)	0	GO:0005739 GO:0005739 GO:0006118 GO:0009055 GO:0050660
Cluster00961	RTFL01-04-E20	AT3G58760.1	ankyrin protein kinase, putative	1e-150	GO:0004672 GO:0004713 GO:0005524 GO:0005524 GO:0006468 GO:0006468
Cluster00962	RTFL01-04-E21	AT1G29880.1	glycyl-tRNA synthetase / glycine--tRNA ligase	1e-178	GO:0000166 GO:0000166 GO:0000166 GO:0004812 GO:0004812 GO:0004812 GO:0004812 GO:0004820 GO:0005524 GO:0005524 GO:0005524 GO:0005524 GO:0005737 GO:0005737 GO:0005737 GO:0006412 GO:0006412 GO:0006412 GO:0006418 GO:0006418 GO:0006418 GO:0006426
Cluster00963	RTFL01-04-E23 RTFL01-15-J18 RTFL01-27-I24	AT3G16910.1	AAE7/ACN1 (ACYL-ACTIVATING ENZYME 7)	1e-151	GO:0003824 GO:0008152
Cluster00964	RTFL01-04-E24	AT3G50660.1	DWF4 (DWARF 4)	1e-154	GO:0004497 GO:0004497 GO:0004497 GO:0005506 GO:0005506 GO:0005506 GO:0006118 GO:0006118 GO:0016491 GO:0020037 GO:0020037 GO:0046872
Cluster00965	RTFL01-04-F01 RTFL01-06-P09 RTFL01-15-G13 RTFL01-18-I05 RTFL01-19-C08 RTFL01-35-F17 RTFL01-36-K15 RTFL01-46-F17 RTFL01-50-G21	AT5G30510.1	RPS1 (ribosomal protein S1)	0	GO:0003723 GO:0003723 GO:0003735 GO:0005840 GO:0006412
Cluster00966	RTFL01-04-F02	AT5G09790.2	ATXR5 (Trithorax- related protein 5)	1e-142	GO:0005515 GO:0005634 GO:0008270 GO:0008270 GO:0008270 GO:0046872
Cluster00967	RTFL01-04-F03 RTFL01-27-L19 RTFL01-31-F15	AT5G48150.2	PAT1 (PHYTOCHROME A SIGNAL TRANSDUCTION 1)	1e-145	GO:0005515 GO:0005515 GO:0005515 GO:0005515 GO:0005515 GO:0045449
Cluster00968	RTFL01-04-F06 RTFL01-15-O16 RTFL01-22-H22	AT1G63660.1	GMP synthase (glutamine-hydrolyzing), putative / glutamine amidotransferase, putative	0	GO:0003824 GO:0003824 GO:0003824 GO:0003922 GO:0003922 GO:0004808 GO:0005524 GO:0005524 GO:0005737 GO:0006164 GO:0006177 GO:0006177 GO:0006541 GO:0008033 GO:0009058
Cluster00969	RTFL01-04-F07 RTFL01-47-O16	AT4G27410.2	RD26 (RESPONSIVE TO DESSICATION 26)	1e-177	GO:0003677 GO:0003700 GO:0009414 GO:0045449
Cluster00970	RTFL01-04-F08	AT1G19480.2	HhH-GPD base excision DNA repair family protein	6e-39	GO:0006284
Cluster00971	RTFL01-04-F09 RTFL01-11-K13	AT5G59430.4	ATTRP1 (TELOMERE REPEAT BINDING PROTEIN 1)	1e-104	GO:0003677 GO:0003677 GO:0005515 GO:0005634 GO:0006464 GO:0045449
Cluster00972	RTFL01-04-F11 RTFL01-21-N07	AT3G24570.1	peroxisomal membrane 22 kDa family protein	0	GO:0016021
Cluster00973	RTFL01-04-F14	AT2G19900.1	ATNADP-ME1 (NADP-MALIC ENZYME 1)	1e-159	GO:0004470 GO:0004473 GO:0006108 GO:0016491 GO:0016616 GO:0016616 GO:0046872 GO:0051287
Cluster00974	RTFL01-04-F16	AT4G36850.1	PQ-loop repeat family protein / transmembrane family protein	1e-106	GO:0000786 GO:0003677 GO:0005634 GO:0006334
Cluster00975	RTFL01-04-F18 RTFL01-07-I18 RTFL01-09-G18 RTFL01-12-J19 RTFL01-15-M14 RTFL01-16-D22 RTFL01-45-F17	AT3G15310.1	similar to unknown protein [Arabidopsis thaliana] (TAIR:AT5G32621.1)	8e-41	GO:0016740
Cluster00976	RTFL01-04-F19 RTFL01-06-M02 RTFL01-06-N02 RTFL01-34-J23	AT1G21860.1	SKS7 (SKU5 Similar 7)	1e-156	GO:0005507 GO:0005507 GO:0016491 GO:0016491 GO:0016491
Cluster00977	RTFL01-04-F20 RTFL01-10-H17 RTFL01-10-M16 RTFL01-11-J13 RTFL01-23-O15 RTFL01-40-A22 RTFL01-51-C04	AT4G02890.3	UBQ14 (ubiquitin 14)	0	GO:0006464
Cluster00978	RTFL01-04-F21 RTFL01-27-B03 RTFL01-28-D18 RTFL01-46-E14	AT2G16710.1	hesB-like domain-containing protein	1e-146	GO:0005515 GO:0005515
Cluster00979	RTFL01-04-F22	AT1G05520.1	transport protein, putative	1e-124	GO:0005515 GO:0005515 GO:0005515 GO:0006886 GO:0006886 GO:0006886 GO:0006888 GO:0006888 GO:0006888 GO:0008270 GO:0030127 GO:0030127 GO:0030127
Cluster00980	RTFL01-04-G01 RTFL01-09-P16 RTFL01-25-O22 RTFL01-49-L18 RTFL01-51-F10	AT1G04750.1	VAMP7B (VESICLE-ASSOCIATED MEMBRANE PROTEIN 7B)	0	GO:0006810 GO:0016021 GO:0016021 GO:0016192 GO:0016192
Cluster00981	RTFL01-04-G02	AT1G54290.1	eukaryotic translation initiation factor SUI1, putative	1e-156	GO:0003743 GO:0003743 GO:0006412 GO:0006413
Cluster00982	RTFL01-04-G03	AT2G38320.1	similar to unknown protein [Arabidopsis thaliana] (TAIR:AT5G01620.2)	0	GO:0009414 GO:0009651 GO:0050826
Cluster00983	RTFL01-04-G04	AT1G21900.1	emp24/gp25L/p24 family protein	6e-52	GO:0006810 GO:0016020 GO:0016021 GO:0016021
Cluster00984	RTFL01-04-G05	AT3G15430.2	regulator of chromosome condensation (RCC1) family protein	1e-128	GO:0000166 GO:0003774 GO:0003777 GO:0005524 GO:0005524 GO:0005874 GO:0005875 GO:0007018 GO:0016853 GO:0047750
Cluster00985	RTFL01-04-G06 RTFL01-28-D08 RTFL01-33-E23 RTFL01-38-H23 RTFL01-46-P06	AT5G13650.2	elongation factor family protein	1e-130	GO:0000166 GO:0003924 GO:0005525 GO:0005525 GO:0005525 GO:0005525 GO:0005525 GO:0005525 GO:0005622
Cluster00986	RTFL01-04-G07 RTFL01-05-L08 RTFL01-10-F19 RTFL01-13-G05 RTFL01-24-B07 RTFL01-25-J15 RTFL01-27-O18 RTFL01-32-E07 RTFL01-32-I20 RTFL01-34-P23 RTFL01-43-B23 RTFL01-46-C24 RTFL01-48-N07	AT2G26080.1	glycine dehydrogenase (decarboxylating), putative / glycine decarboxylase, putative / glycine cleavage system P-protein, putative	1e-171	GO:0003824 GO:0004375 GO:0005961 GO:0006544 GO:0030170
Cluster00987	RTFL01-04-G08 RTFL01-12-I14 RTFL01-30-H01 RTFL01-46-L11	AT2G45470.1	FLA8 (Arabinogalactan protein 8)	0	GO:0007155
Cluster00988	RTFL01-04-G09 RTFL01-16-E06 RTFL01-27-N14 RTFL01-39-P05	AT1G19800.1	TGD1 (TRIGALACTOSYLDIACYLGLYCEROL 1)	1e-160	GO:0009507
Cluster00989	RTFL01-04-G10 RTFL01-32-J11 RTFL01-34-P20 RTFL01-43-M01	AT1G67550.1	URE (UREASE)	1e-150	GO:0006807 GO:0006807 GO:0006807 GO:0006807 GO:0009039 GO:0009039 GO:0009039 GO:0009039 GO:0009039 GO:0009039 GO:0016151 GO:0016151 GO:0016151 GO:0016151 GO:0016151 GO:0016787 GO:0019627
Cluster00990	RTFL01-04-G11 RTFL01-08-G11 RTFL01-52-B12	AT1G18150.1	ATMPK8 (Arabidopsis thaliana MAP kinase 21)	1e-111	GO:0004527
Cluster00991	RTFL01-04-G13 RTFL01-07-F20 RTFL01-08-C04 RTFL01-19-E04 RTFL01-19-P14 RTFL01-20-P21 RTFL01-22-N07 RTFL01-23-B12 RTFL01-23-I10 RTFL01-23-M20 RTFL01-28-P16 RTFL01-36-C02 RTFL01-37-P18 RTFL01-42-L01 RTFL01-42-N16 RTFL01-47-N07 RTFL01-48-K08 RTFL01-50-I18	AT3G02470.3	SAMDC (S-ADENOSYLMETHIONINE DECARBOXYLASE)	1e-175	GO:0004014 GO:0006597 GO:0008295
Cluster00992	RTFL01-04-G16	AT3G26580.1	binding	1e-82	GO:0009535
Cluster00993	RTFL01-04-G18 RTFL01-51-B10	AT1G45207.2	remorin family protein	1e-157	GO:0003677
Cluster00994	RTFL01-04-G20 RTFL01-07-L09 RTFL01-09-I05 RTFL01-14-O19 RTFL01-30-N17 RTFL01-34-B24 RTFL01-37-B24 RTFL01-41-F08	AT2G23810.1	TET8 (TETRASPANIN8)	1e-116	GO:0016021
Cluster00995	RTFL01-04-G21	AT1G03055.1	similar to unknown protein [Arabidopsis thaliana] (TAIR:AT1G64680.1)	0
Cluster00996	RTFL01-04-G22	AT4G27010.1	similar to unknown protein [Arabidopsis thaliana] (TAIR:AT1G72270.1)	0.25
Cluster00997	RTFL01-04-H02 RTFL01-18-N17	AT4G16390.1	chloroplastic RNA-binding protein P67, putative	1e-157	GO:0005488
Cluster00998	RTFL01-04-H03 RTFL01-28-C09 RTFL01-29-L20	AT4G32551.1	LUG (LEUNIG)	1e-166	GO:0003677 GO:0005634
Cluster00999	RTFL01-04-H04	AT1G80040.1	similar to unknown protein [Arabidopsis thaliana] (TAIR:AT5G32440.1)	8e-85	GO:0004497 GO:0004497 GO:0005506 GO:0005506 GO:0006118 GO:0006118 GO:0020037 GO:0020037
Cluster01000	RTFL01-04-H05 RTFL01-10-C20 RTFL01-34-I02	AT1G55670.1	PSAG	1e-147	GO:0009522 GO:0015979 GO:0016020
Cluster01001	RTFL01-04-H06 RTFL01-18-M01 RTFL01-50-H14	AT1G08370.1	DCP1 (DECAPPING 1)	0	GO:0005515 GO:0005515 GO:0005515
Cluster01002	RTFL01-04-H07 RTFL01-08-K23 RTFL01-25-C10 RTFL01-33-F06 RTFL01-39-D03 RTFL01-42-I10	AT1G15980.1	similar to Os08g0276100 [Oryza sativa (japonica cultivar-group)] (GB:NP_001061432.1)	0	GO:0008152 GO:0016740 GO:0016740
Cluster01003	RTFL01-04-H08	AT4G02850.1	phenazine biosynthesis PhzC/PhzF family protein	4e-28	GO:0003824 GO:0009058
Cluster01004	RTFL01-04-H09	AT3G27570.1	similar to unknown protein [Arabidopsis thaliana] (TAIR:AT5G40510.1)	1e-136
Cluster01005	RTFL01-04-H10	AT2G25570.1	binding	0	GO:0005488
Cluster01006	RTFL01-04-H11 RTFL01-05-E11 RTFL01-07-E24 RTFL01-07-K04 RTFL01-26-I22 RTFL01-32-P14 RTFL01-38-D18 RTFL01-42-E23 RTFL01-47-B11 RTFL01-47-E01 RTFL01-47-M07 RTFL01-51-I15 RTFL01-52-N05	AT1G05850.1	POM1 (POM-POM1)	0	GO:0004568 GO:0006032 GO:0016998
Cluster01007	RTFL01-04-H16 RTFL01-27-J20 RTFL01-29-K06 RTFL01-48-D03	AT4G31720.1	TAFII15 (SALT TOLERANCE DURING GERMINATION 1)	1e-149	GO:0003702 GO:0005634 GO:0006352
Cluster01008	RTFL01-04-H18 RTFL01-11-D07 RTFL01-23-F03 RTFL01-25-E12 RTFL01-35-C13 RTFL01-42-O02	AT1G53750.1	RPT1A (regulatory particle triple-A 1A)	0	GO:0000166 GO:0000166 GO:0005524 GO:0005524 GO:0005524 GO:0005634 GO:0005737 GO:0005829 GO:0016787 GO:0017111 GO:0030163 GO:0043234
Cluster01009	RTFL01-04-H19	AT2G31570.1	ATGPX2 (GLUTATHIONE PEROXIDASE 2)	5e-72	GO:0004601 GO:0004602 GO:0004602 GO:0006979 GO:0016491
Cluster01010	RTFL01-04-H20 RTFL01-09-E21 RTFL01-14-P24 RTFL01-46-P19	AT2G43070.1	protease-associated (PA) domain-containing protein	0	GO:0004190 GO:0016021 GO:0016021
Cluster01011	RTFL01-04-H21	AT1G62390.1	octicosapeptide/Phox/Bem1p (PB1) domain-containing protein / tetratricopeptide repeat (TPR)-containing protein	4e-18	GO:0005488
Cluster01012	RTFL01-04-H22	AT5G40250.1	zinc finger (C3HC4-type RING finger) family protein	1e-123	GO:0000166 GO:0004672 GO:0005515 GO:0005515 GO:0005524 GO:0005524 GO:0006468 GO:0008270 GO:0008270 GO:0046872
Cluster01013	RTFL01-04-H23 RTFL01-19-I03 RTFL01-31-G22 RTFL01-34-H10 RTFL01-50-D15	AT1G33780.1	similar to unknown protein [Arabidopsis thaliana] (TAIR:AT3G29240.2)	1e-119	GO:0008270 GO:0008270 GO:0008652 GO:0016740
Cluster01014	RTFL01-04-I01 RTFL01-13-I11 RTFL01-25-K05 RTFL01-25-N14 RTFL01-37-E01 RTFL01-46-A13 RTFL01-51-E20	AT3G13120.1	30S ribosomal protein S10, chloroplast, putative	1e-146	GO:0003735 GO:0003735 GO:0005622 GO:0005840 GO:0006412 GO:0006412 GO:0015935
Cluster01015	RTFL01-04-I02 RTFL01-05-G08 RTFL01-09-J22 RTFL01-17-P10 RTFL01-26-J22 RTFL01-32-A18 RTFL01-35-J16 RTFL01-42-F17	AT1G55960.1	similar to unknown protein [Arabidopsis thaliana] (TAIR:AT3G13062.1)	6e-83	GO:0004672 GO:0005515 GO:0005524 GO:0006468 GO:0016301
Cluster01016	RTFL01-04-I04 RTFL01-06-P07 RTFL01-10-J04 RTFL01-15-C14 RTFL01-16-D15 RTFL01-31-B10 RTFL01-33-N23 RTFL01-42-M06 RTFL01-48-M24	AT1G19600.1	pfkB-type carbohydrate kinase family protein	0	GO:0016301
Cluster01017	RTFL01-04-I05	AT1G73950.1	zinc finger (C3HC4-type RING finger) family protein	1e-123	GO:0005515 GO:0008270 GO:0008270 GO:0046872
Cluster01018	RTFL01-04-I06	AT3G06483.1	PDK (PYRUVATE DEHYDROGENASE KINASE)	1e-123	GO:0004673 GO:0004740 GO:0005524 GO:0016301 GO:0016310 GO:0016740 GO:0016772 GO:0018106
Cluster01019	RTFL01-04-I07	AT5G23150.1	HUA2 (ENHANCER OF AG-4 2)	0.015	GO:0003676
Cluster01020	RTFL01-04-I08 RTFL01-06-D19 RTFL01-21-M13 RTFL01-24-A19 RTFL01-45-D21 RTFL01-52-P11	AT3G12345.1	similar to Os06g0484500 [Oryza sativa (japonica cultivar-group)] (GB:NP_001057659.1)	1e-111	GO:0016853
Cluster01021	RTFL01-04-I09 RTFL01-10-M23 RTFL01-26-D16 RTFL01-32-H21	AT4G14950.1	similar to unknown protein [Arabidopsis thaliana] (TAIR:AT1G05360.1)	1e-152	GO:0020037 GO:0046914
Cluster01022	RTFL01-04-I10	AT2G35500.1	shikimate kinase-related	0	GO:0003677 GO:0015074
Cluster01023	RTFL01-04-I11 RTFL01-19-P20 RTFL01-37-H06	AT2G37520.1	PHD finger family protein	1e-131	GO:0005515 GO:0008270 GO:0008270 GO:0008270 GO:0046872
Cluster01024	RTFL01-04-I13 RTFL01-06-H04 RTFL01-14-H22 RTFL01-23-L07 RTFL01-24-B17	AT2G45820.1	DNA-binding protein, putative	1e-166	GO:0003677
Cluster01025	RTFL01-04-I14 RTFL01-08-P21	AT3G20410.1	CPK9 (CALMODULIN-DOMAIN PROTEIN KINASE 9)	0.26	GO:0003723 GO:0003964 GO:0006278
Cluster01026	RTFL01-04-I15 RTFL01-21-N20	AT4G32040.1	KNAT5 (KNOTTED1-LIKE HOMEOBOX GENE 5)	1e-154	GO:0003677 GO:0003677 GO:0003677 GO:0003677 GO:0003700 GO:0005634 GO:0005634 GO:0005634 GO:0005634 GO:0006355 GO:0043565 GO:0045449
Cluster01027	RTFL01-04-I17 RTFL01-24-C07 RTFL01-34-C18 RTFL01-45-N08 RTFL01-47-I09 RTFL01-49-G17	AT1G53210.1	sodium/calcium exchanger family protein / calcium-binding EF hand family protein	0	GO:0005509 GO:0005509 GO:0016021
Cluster01028	RTFL01-04-I19 RTFL01-07-O20 RTFL01-42-E24	AT1G05620.1	inosine-uridine preferring nucleoside hydrolase family protein	1e-158	GO:0016787
Cluster01029	RTFL01-04-I20 RTFL01-11-F06 RTFL01-12-B09 RTFL01-45-A03	AT2G23180.1	CYP96A1 (cytochrome P450, family 96, subfamily A, polypeptide 1)	0	GO:0004497 GO:0004497 GO:0004497 GO:0005506 GO:0005506 GO:0005506 GO:0006118 GO:0006118 GO:0016491 GO:0020037 GO:0020037 GO:0046872
Cluster01030	RTFL01-04-I21	AT1G21460.1	nodulin MtN3 family protein	1e-09
Cluster01031	RTFL01-04-I22	AT1G05710.3	ethylene-responsive protein, putative	1e-125	GO:0005634 GO:0030528 GO:0045449
Cluster01032	RTFL01-04-J02 RTFL01-06-A15 RTFL01-30-J04 RTFL01-43-G13 RTFL01-44-D11	AT5G64380.1	fructose-1,6-bisphosphatase family protein	0	GO:0005975 GO:0005975 GO:0016787 GO:0042578
Cluster01033	RTFL01-04-J03 RTFL01-08-N13 RTFL01-16-A17 RTFL01-16-B16 RTFL01-30-N16 RTFL01-31-L04 RTFL01-35-M14 RTFL01-41-F17 RTFL01-48-E01 RTFL01-52-H22 RTFL01-52-N10	AT5G14040.1	mitochondrial phosphate transporter	1e-159	GO:0005488 GO:0006810 GO:0006810 GO:0016020 GO:0016021
Cluster01034	RTFL01-04-J04 RTFL01-06-F01 RTFL01-38-P09 RTFL01-45-K09 RTFL01-45-K21	AT2G21820.1	similar to seed maturation protein PM41, putative [Medicago truncatula] (GB:ABE86900.1)	4e-96
Cluster01035	RTFL01-04-J05 RTFL01-26-M13	AT3G10770.2	nucleic acid binding	0	GO:0003676
Cluster01036	RTFL01-04-J06	AT4G21790.1	TOM1 (TOBAMOVIRUS MULTIPLICATION 1)	1e-107	GO:0016021
Cluster01037	RTFL01-04-J07	AT5G05740.1	peptidase M50 family protein / sterol-regulatory element binding protein (SREBP) site 2 protease family protein	1e-125	GO:0004222 GO:0006508 GO:0009535
Cluster01038	RTFL01-02-H21 RTFL01-04-J08 RTFL01-07-C01 RTFL01-17-B04 RTFL01-39-N14 RTFL01-41-I15	AT5G16620.2	PDE120 (PIGMENT DEFECTIVE EMBRYO)	1e-172	GO:0009507 GO:0009535 GO:0009658 GO:0009706 GO:0031897 GO:0045037
Cluster01039	RTFL01-04-J10	AT1G64350.1	SEH1H (SEH1H)	0	GO:0019867 GO:0019867
Cluster01040	RTFL01-04-J11 RTFL01-48-O12	AT3G14075.1	lipase class 3 family protein	0	GO:0004806 GO:0006629
Cluster01041	RTFL01-04-J15	AT3G22110.1	PAC1 (20S proteasome alpha subunit C1)	0	GO:0004175 GO:0004298 GO:0004298 GO:0005829 GO:0005839 GO:0005839 GO:0006511 GO:0006511 GO:0008233 GO:0016787 GO:0043234
Cluster01042	RTFL01-04-J18 RTFL01-15-D10 RTFL01-23-F19 RTFL01-45-H09	AT5G03910.1	ATATH12 (Arabidopsis ABC transporter homolog 12)	1e-168	GO:0000166 GO:0000166 GO:0005524 GO:0005524 GO:0005524 GO:0005524 GO:0006810 GO:0006810 GO:0016021 GO:0016021 GO:0016887 GO:0017111 GO:0042626 GO:0042626
Cluster01043	RTFL01-04-J19	AT1G69260.1	similar to unknown protein [Arabidopsis thaliana] (TAIR:AT1G13740.1)	2e-37	GO:0005634 GO:0009738
Cluster01044	RTFL01-04-J21 RTFL01-28-C20	AT3G53500.2	RSZ32	7e-98	GO:0000166 GO:0003676 GO:0003676 GO:0008270
Cluster01045	RTFL01-03-D18 RTFL01-04-J22 RTFL01-24-F02 RTFL01-29-C21 RTFL01-45-A20	AT3G25940.1	transcription factor S-II (TFIIS) domain-containing protein	1e-124	GO:0005199 GO:0019867
Cluster01046	RTFL01-04-K02 RTFL01-24-H13 RTFL01-31-I02 RTFL01-31-I07 RTFL01-33-K08 RTFL01-34-G19 RTFL01-37-B05 RTFL01-47-A13 RTFL01-47-A14 RTFL01-49-P16	AT2G13360.2	AGT (ALANINE:GLYOXYLATE AMINOTRANSFERASE)	0	GO:0003824 GO:0008152 GO:0008483 GO:0008483 GO:0016740 GO:0030170
Cluster01047	RTFL01-04-K04 RTFL01-12-O17 RTFL01-28-O16 RTFL01-32-N11	AT3G61180.1	zinc finger (C3HC4-type RING finger) family protein	1e-107	GO:0005515 GO:0008270 GO:0008270 GO:0046872
Cluster01048	RTFL01-04-K06 RTFL01-50-G17	AT4G20320.2	similar to CTP synthase, putative / UTP--ammonia ligase, putative [Arabidopsis thaliana] (TAIR:AT1G30820.1)	0	GO:0000786 GO:0003677 GO:0005634 GO:0006334
Cluster01049	RTFL01-04-K07 RTFL01-48-K13	AT2G33570.1	similar to unknown protein [Arabidopsis thaliana] (TAIR:AT5G44670.1)	2e-76	GO:0006812 GO:0008324 GO:0016020
Cluster01050	RTFL01-04-K08	AT3G05350.1	aminopeptidase	1e-129	GO:0006508 GO:0006600 GO:0008235 GO:0016787 GO:0016980
Cluster01051	RTFL01-04-K09	AT2G47440.1	DNAJ heat shock N-terminal domain-containing protein	8e-82	GO:0005488 GO:0031072
Cluster01052	RTFL01-04-K12 RTFL01-12-L13 RTFL01-15-O17 RTFL01-27-D03 RTFL01-28-O22 RTFL01-31-G04 RTFL01-32-O03 RTFL01-38-C18 RTFL01-38-I20 RTFL01-49-F19	AT4G35260.1	IDH1 (ISOCITRATE DEHYDROGENASE 1)	0	GO:0004449 GO:0004449 GO:0005739 GO:0006099 GO:0008152 GO:0016491 GO:0016616
Cluster01053	RTFL01-04-K13 RTFL01-14-L14 RTFL01-16-E19 RTFL01-18-P03 RTFL01-20-E12 RTFL01-20-M04 RTFL01-21-F16 RTFL01-40-L07 RTFL01-42-J15 RTFL01-43-K11 RTFL01-48-D20	AT5G11770.1	NADH-ubiquinone oxidoreductase 20 kDa subunit, mitochondrial	0	GO:0006118 GO:0006120 GO:0006120 GO:0008137 GO:0008137 GO:0016651 GO:0051539
Cluster01054	RTFL01-04-K14	AT2G16860.1	GCIP-interacting family protein	6e-36
Cluster01055	RTFL01-04-K15 RTFL01-11-D06 RTFL01-15-N20 RTFL01-22-A10 RTFL01-22-D07 RTFL01-28-A07 RTFL01-41-L06 RTFL01-45-M04	AT5G22920.1	zinc finger (C3HC4-type RING finger) family protein	0	GO:0005515 GO:0008270 GO:0008270 GO:0008270 GO:0046872
Cluster01056	RTFL01-04-K16	AT4G30010.1	similar to fiber protein Fb15 [Gossypium barbadense] (GB:AAP34362.1)	3e-87
Cluster01057	RTFL01-04-K18 RTFL01-09-O04 RTFL01-34-F06	AT4G31670.1	ubiquitin carboxyl-terminal hydrolase family protein / zinc finger (MYND type) family protein	0	GO:0004221 GO:0006511 GO:0008270
Cluster01058	RTFL01-04-K19 RTFL01-23-G12	AT2G47710.1	universal stress protein (USP) family protein	1e-178	GO:0006950
Cluster01059	RTFL01-04-K20 RTFL01-20-G23 RTFL01-27-E04 RTFL01-27-N21 RTFL01-28-L08 RTFL01-34-O19 RTFL01-35-I15 RTFL01-39-A11 RTFL01-39-O22 RTFL01-51-C02	AT5G58330.1	malate dehydrogenase (NADP), chloroplast, putative	0	GO:0006100 GO:0006108 GO:0006108 GO:0006108 GO:0006108 GO:0016491 GO:0016491 GO:0016615 GO:0016615 GO:0016615 GO:0046554
Cluster01060	RTFL01-04-K24	AT4G39770.1	trehalose-6-phosphate phosphatase, putative	1e-158	GO:0003824 GO:0003824 GO:0005992 GO:0008152
Cluster01061	RTFL01-04-L01 RTFL01-33-N12 RTFL01-38-N06	AT3G63400.2	peptidyl-prolyl cis-trans isomerase cyclophilin-type family protein	0	GO:0003755 GO:0003755 GO:0003755 GO:0006457 GO:0006457 GO:0008380 GO:0016853
Cluster01062	RTFL01-04-L02	AT5G50960.1	nucleotide-binding family protein	1e-174	GO:0005524
Cluster01063	RTFL01-04-L03	AT5G62930.1	GDSL-motif lipase/hydrolase family protein	0	GO:0006629 GO:0016787 GO:0016788
Cluster01064	RTFL01-04-L05 RTFL01-06-A21 RTFL01-07-K17 RTFL01-09-L03 RTFL01-11-B12 RTFL01-13-M14 RTFL01-14-L09 RTFL01-19-B24 RTFL01-19-N11 RTFL01-21-O14 RTFL01-22-M19 RTFL01-25-G17 RTFL01-25-L01 RTFL01-34-G24 RTFL01-39-A05 RTFL01-40-F11 RTFL01-41-J17 RTFL01-41-P21 RTFL01-49-I16 RTFL01-51-K08	AT3G01500.3	CA1 (CARBONIC ANHYDRASE 1)	0	GO:0004089 GO:0004089 GO:0004089 GO:0008270 GO:0008270 GO:0008270 GO:0015976 GO:0015976 GO:0016829
Cluster01065	RTFL01-04-L06 RTFL01-18-K18 RTFL01-20-E24 RTFL01-23-M14 RTFL01-41-J16	AT1G64520.1	26S proteasome regulatory subunit, putative (RPN12)	0	GO:0005634 GO:0005829 GO:0005838 GO:0006508 GO:0030163 GO:0043234
Cluster01066	RTFL01-04-L07	AT1G72730.1	eukaryotic translation initiation factor 4A, putative / eIF-4A, putative	1e-145	GO:0003676 GO:0004386 GO:0005524 GO:0008026
Cluster01067	RTFL01-04-L08 RTFL01-05-A04 RTFL01-21-M08 RTFL01-27-K22 RTFL01-30-I07 RTFL01-43-I03 RTFL01-43-I15 RTFL01-44-F14 RTFL01-51-C19	AT4G38470.1	protein kinase family protein	1e-126	GO:0004672 GO:0004713 GO:0005524 GO:0005524 GO:0006468 GO:0006468 GO:0016301
Cluster01068	RTFL01-04-L09	AT1G24280.1	G6PD3 (GLUCOSE-6-PHOSPHATE DEHYDROGENASE 3)	1e-139	GO:0004345 GO:0004345 GO:0005975 GO:0006006 GO:0006006 GO:0016491
Cluster01069	RTFL01-04-L10 RTFL01-12-J23 RTFL01-13-C05 RTFL01-22-O03 RTFL01-38-L16	AT4G05160.1	4-coumarate--CoA ligase, putative / 4-coumaroyl-CoA synthase, putative	1e-170	GO:0003824 GO:0004321 GO:0005777 GO:0008152 GO:0009695 GO:0009850 GO:0009851 GO:0016874
Cluster01070	RTFL01-04-L11	AT5G37070.1	similar to unknown protein [Arabidopsis thaliana] (TAIR:AT3G08890.2)	2e-30
Cluster01071	RTFL01-04-L12 RTFL01-21-A10 RTFL01-23-M15	AT5G27670.1	histone H2A, putative	6e-74	GO:0000786 GO:0000786 GO:0003677 GO:0003677 GO:0003677 GO:0005634 GO:0005694 GO:0006334 GO:0007001
Cluster01072	RTFL01-04-L13 RTFL01-37-F21 RTFL01-50-M15	AT2G47700.1	zinc finger (C3HC4-type RING finger) family protein	1e-129	GO:0004842 GO:0005515 GO:0008270 GO:0008270 GO:0046872
Cluster01073	RTFL01-04-L15	AT2G46710.1	rac GTPase activating protein, putative	1e-164	GO:0005622 GO:0007165
Cluster01074	RTFL01-04-L17 RTFL01-13-J01 RTFL01-16-E21 RTFL01-21-J23 RTFL01-26-P09 RTFL01-28-O08 RTFL01-47-B23 RTFL01-52-N21	AT3G62850.1	zinc finger protein-related	1e-104	GO:0005622 GO:0008270
Cluster01075	RTFL01-04-L18 RTFL01-46-C17	AT1G30590.1	RNA polymerase I specific transcription initiation factor RRN3 family protein	1e-109	GO:0003743
Cluster01076	RTFL01-04-L20 RTFL01-18-E09 RTFL01-41-G16	AT1G49820.1	ATMTK	0	GO:0009086 GO:0019509 GO:0046522 GO:0046522
Cluster01077	RTFL01-04-L21 RTFL01-20-B16 RTFL01-21-L20 RTFL01-38-E14 RTFL01-42-E01 RTFL01-52-I05	AT4G18040.1	EIF4E (EUKARYOTIC TRANSLATION INITATION FACTOR 4E)	0	GO:0003723 GO:0003743 GO:0003743 GO:0005737 GO:0006413
Cluster01078	RTFL01-04-L24 RTFL01-05-O17 RTFL01-06-E23 RTFL01-06-H17 RTFL01-08-F09 RTFL01-09-C12 RTFL01-10-F18 RTFL01-12-H01 RTFL01-16-B10 RTFL01-16-E03 RTFL01-20-M09 RTFL01-22-B05 RTFL01-32-G24 RTFL01-37-B01 RTFL01-40-D17 RTFL01-40-F24 RTFL01-43-J07 RTFL01-47-H01 RTFL01-50-I20 RTFL01-50-L04 RTFL01-52-B16 RTFL01-52-I19	AT1G29660.1	GDSL-motif lipase/hydrolase family protein	0	GO:0006629 GO:0016787 GO:0016788
Cluster01079	RTFL01-04-M03 RTFL01-20-C24	AT5G17770.1	ATCBR (NADH:CYTOCHROME B5 REDUCTASE 1)	0	GO:0004128 GO:0006118 GO:0006118 GO:0006118 GO:0006118 GO:0006118 GO:0009505 GO:0016491 GO:0016491 GO:0016491 GO:0016491 GO:0016491 GO:0050660 GO:0051287
Cluster01080	RTFL01-04-M04 RTFL01-09-F14	AT4G11680.1	zinc finger (C3HC4-type RING finger) family protein	2e-92	GO:0005515 GO:0008270 GO:0008270 GO:0046872
Cluster01081	RTFL01-04-M06 RTFL01-11-F04 RTFL01-44-M02 RTFL01-49-M23	AT1G32220.1	catalytic/ coenzyme binding	0	GO:0003824 GO:0044237 GO:0050662
Cluster01082	RTFL01-04-M07 RTFL01-19-E16 RTFL01-43-E01	AT1G04400.1	CRY2 (CRYPTOCHROME 2)	1e-154	GO:0003913 GO:0003913 GO:0003913 GO:0003913 GO:0006281 GO:0006281 GO:0006281 GO:0006281
Cluster01083	RTFL01-04-M08	AT3G03120.1	ATARFB1C (ADP-ribosylation factor B1C)	0	GO:0000166 GO:0005525 GO:0005525 GO:0005525 GO:0005525 GO:0005525 GO:0005622 GO:0007264 GO:0007264
Cluster01084	RTFL01-04-M09 RTFL01-35-D23	AT1G72510.2	similar to unknown protein [Arabidopsis thaliana] (TAIR:AT2G09970.1)	1e-124	GO:0016998
Cluster01085	RTFL01-04-M11 RTFL01-06-D04 RTFL01-06-F02 RTFL01-14-E12 RTFL01-14-E16 RTFL01-18-K03 RTFL01-25-D03 RTFL01-26-F03 RTFL01-27-E01 RTFL01-28-H02 RTFL01-31-N15 RTFL01-38-A16 RTFL01-38-P16 RTFL01-42-L09 RTFL01-47-O09	AT1G62380.1	ACO2 (ACC OXIDASE 2)	0	GO:0005506 GO:0016491
Cluster01086	RTFL01-04-M14 RTFL01-20-L24 RTFL01-37-M09 RTFL01-39-E05 RTFL01-51-L10	AT4G28025.1	similar to hypothetical protein MtrDRAFT_AC157348g23v1 [Medicago truncatula] (GB:ABE86435.1)	1e-108	GO:0009535
Cluster01087	RTFL01-02-L24 RTFL01-04-M15 RTFL01-35-C03 RTFL01-41-J21 RTFL01-43-C15	AT5G19180.1	ECR1 (E1 C-TERMINAL RELATED 1)	1e-103	GO:0003824 GO:0006464 GO:0006464 GO:0006512 GO:0006512 GO:0008641 GO:0008641
Cluster01088	RTFL01-04-M17 RTFL01-18-F08 RTFL01-18-K09 RTFL01-40-O16	AT5G41940.1	RabGAP/TBC domain-containing protein	1e-164	GO:0005097 GO:0005622 GO:0032313
Cluster01089	RTFL01-04-M18 RTFL01-23-E03 RTFL01-25-L17 RTFL01-35-D05 RTFL01-36-K23 RTFL01-40-K07	AT3G13870.1	RHD3 (ROOT HAIR DEFECTIVE 3)	0	GO:0005737
Cluster01090	RTFL01-04-M19	AT5G48300.1	ADG1 (ADP GLUCOSE PYROPHOSPHORYLASE SMALL SUBUNIT 1)	1e-174	GO:0005978 GO:0008878 GO:0009058 GO:0016740 GO:0016779 GO:0016779
Cluster01091	RTFL01-04-M21 RTFL01-10-J13 RTFL01-22-I03 RTFL01-26-G12 RTFL01-48-N11 RTFL01-52-N13	AT5G04430.1	KH domain-containing protein NOVA, putative	1e-169	GO:0003723 GO:0003723 GO:0008380
Cluster01092	RTFL01-04-M22	AT1G54710.1	AtATG18h (Arabidopsis thaliana homolog of yeast autophagy 18 (ATG18) h)	1e-109	GO:0000166 GO:0004672 GO:0004713 GO:0005524 GO:0005524 GO:0005524 GO:0006468 GO:0006468
Cluster01093	RTFL01-04-N01 RTFL01-14-B06 RTFL01-15-P10 RTFL01-37-D09 RTFL01-42-L17 RTFL01-45-H22	AT1G20693.1	HMGB2 (HIGH MOBILITY GROUP B 2)	0	GO:0000785 GO:0003677 GO:0003677 GO:0003677 GO:0005634 GO:0006355
Cluster01094	RTFL01-04-N03 RTFL01-05-D23 RTFL01-10-O17 RTFL01-14-F13 RTFL01-14-G20 RTFL01-14-M23 RTFL01-25-C04 RTFL01-39-J08 RTFL01-42-F24 RTFL01-44-L04 RTFL01-44-N14	AT3G53130.1	LUT1 (LUTEIN DEFICIENT 1)	1e-150	GO:0004497 GO:0004497 GO:0004497 GO:0005506 GO:0005506 GO:0005506 GO:0006118 GO:0006118 GO:0016491 GO:0020037 GO:0020037 GO:0046872
Cluster01095	RTFL01-04-N04 RTFL01-09-M02 RTFL01-12-L05 RTFL01-18-F02 RTFL01-33-N14 RTFL01-34-P10 RTFL01-46-L02 RTFL01-49-G22	AT1G76160.1	SKS5 (SKU5 Similar 5)	1e-178	GO:0005507 GO:0005507 GO:0016491 GO:0016491 GO:0016491
Cluster01096	RTFL01-04-N05 RTFL01-08-G05 RTFL01-12-B03 RTFL01-13-D14 RTFL01-18-A24 RTFL01-18-D12 RTFL01-23-B01 RTFL01-24-G09 RTFL01-34-O16 RTFL01-41-E15 RTFL01-42-P10	AT1G32060.1	PRK (PHOSPHORIBULOKINASE)	0	GO:0000166 GO:0005524 GO:0005524 GO:0005524 GO:0005975 GO:0008974 GO:0009058 GO:0016301 GO:0016301 GO:0016740
Cluster01097	RTFL01-04-N06 RTFL01-27-G03 RTFL01-32-D14	AT4G36400.2	FAD linked oxidase family protein	1e-160	GO:0006118
Cluster01098	RTFL01-04-N07 RTFL01-05-M04 RTFL01-35-L05 RTFL01-38-N13 RTFL01-48-D17	AT3G14600.1	60S ribosomal protein L18A (RPL18aC)	0	GO:0003735 GO:0005622 GO:0005840 GO:0006412
Cluster01099	RTFL01-02-J04 RTFL01-04-N08 RTFL01-05-J08 RTFL01-11-C14 RTFL01-13-O22 RTFL01-23-F21 RTFL01-32-K13 RTFL01-51-I05	AT1G06390.2	GSK1 (GSK3/SHAGGY-LIKE PROTEIN KINASE 1)	0	GO:0000166 GO:0004672 GO:0004674 GO:0004674 GO:0004674 GO:0005524 GO:0005524 GO:0005524 GO:0006468 GO:0006468 GO:0006468 GO:0016301 GO:0016740
Cluster01100	RTFL01-04-N09 RTFL01-28-J09 RTFL01-40-P21 RTFL01-48-I19 RTFL01-51-G23	AT3G51550.1	protein kinase family protein	5e-80	GO:0000166 GO:0004672 GO:0004674 GO:0004674 GO:0004713 GO:0004872 GO:0005524 GO:0005524 GO:0005524 GO:0006468 GO:0006468 GO:0006468 GO:0016301 GO:0016740
Cluster01101	RTFL01-04-N11	AT5G03280.1	EIN2 (ETHYLENE INSENSITIVE 2)	2e-38	GO:0005215 GO:0006810 GO:0016020
Cluster01102	RTFL01-04-N12 RTFL01-14-G24 RTFL01-34-F17 RTFL01-37-D23 RTFL01-40-H09 RTFL01-45-N13 RTFL01-49-I05 RTFL01-50-E23	AT1G16410.1	CYP79F1 (SUPERSHOOT 1)	1e-157	GO:0004497 GO:0005506 GO:0006118 GO:0020037
Cluster01103	RTFL01-04-N13	AT4G33250.1	EIF3K (eukaryotic translation initiation factor 3K)	0	GO:0003743 GO:0005634 GO:0006413
Cluster01104	RTFL01-04-N15 RTFL01-18-A08 RTFL01-21-K18	AT2G27285.1	similar to unknown protein [Arabidopsis thaliana] (TAIR:AT2G27280.1)	7e-70
Cluster01105	RTFL01-04-N16 RTFL01-08-B19	AT2G26590.3	adhesion regulating molecule family	1e-167	GO:0007155
Cluster01106	RTFL01-04-N17	AT2G23120.1	similar to unknown protein [Arabidopsis thaliana] (TAIR:AT2G23110.1)	5e-18
Cluster01107	RTFL01-04-N18 RTFL01-09-G13	AT5G49580.1	DNAJ heat shock N-terminal domain-containing protein	1e-158	GO:0006457 GO:0031072 GO:0031072 GO:0051082
Cluster01108	RTFL01-04-N19	AT4G10970.3	similar to unknown protein [Arabidopsis thaliana] (TAIR:AT4G23910.1)	1e-127	GO:0006464 GO:0006512 GO:0006512 GO:0016874 GO:0019787
Cluster01109	RTFL01-04-N21 RTFL01-09-I07 RTFL01-42-M09 RTFL01-43-I17 RTFL01-48-E13	AT5G48800.1	phototropic-responsive NPH3 family protein	1e-124	GO:0005506 GO:0020037 GO:0046872 GO:0046914
Cluster01110	RTFL01-04-N22 RTFL01-40-P07	AT5G20250.3	DIN10 (DARK INDUCIBLE 10)	1e-107	GO:0016740 GO:0016757 GO:0047274
Cluster01111	RTFL01-04-O01 RTFL01-19-B02 RTFL01-27-N20 RTFL01-44-M08	AT3G57270.1	BG1 (BETA-1,3-GLUCANASE 1)	1e-119	GO:0003824 GO:0004553 GO:0005975 GO:0005975 GO:0008152 GO:0016787 GO:0016798 GO:0043169
Cluster01112	RTFL01-04-O02	AT5G27710.1	similar to At5g27710 [Medicago truncatula] (GB:ABE92866.1)	1e-135	GO:0005097 GO:0005622 GO:0032313
Cluster01113	RTFL01-04-O04 RTFL01-39-E17	AT3G09770.1	zinc finger (C3HC4-type RING finger) family protein	1e-136	GO:0005515 GO:0008270 GO:0008270 GO:0046872
Cluster01114	RTFL01-04-O06	AT5G03770.1	3-deoxy-D-manno-octulosonic acid transferase-related	1e-152	GO:0005529 GO:0005975 GO:0016740 GO:0016740
Cluster01115	RTFL01-04-O07	AT4G27630.2	similar to unknown protein [Arabidopsis thaliana] (TAIR:AT1G64990.2)	1e-151	GO:0005488
Cluster01116	RTFL01-04-O08 RTFL01-05-L05 RTFL01-42-E18	AT3G06720.2	AT-IMP (Arabidopsis thaliana importin alpha)	8e-98	GO:0005488 GO:0005634 GO:0005643 GO:0005737 GO:0006606 GO:0006886 GO:0008565
Cluster01117	RTFL01-04-O09	AT1G52290.1	protein kinase family protein	1e-114	GO:0000166 GO:0004672 GO:0004713 GO:0004713 GO:0005524 GO:0005524 GO:0005524 GO:0006468 GO:0006468 GO:0016301
Cluster01118	RTFL01-04-O11	AT1G15010.1	similar to unknown protein [Arabidopsis thaliana] (TAIR:AT2G01300.1)	2e-95
Cluster01119	RTFL01-04-O12	AT3G63010.1	ATGID1B/GID1B (GA INSENSITIVE DWARF1B)	7e-79	GO:0004872 GO:0008152 GO:0016787
Cluster01120	RTFL01-04-O13	AT5G44190.1	GLK2 (GOLDEN2-LIKE 2)	4e-96	GO:0003677 GO:0045449
Cluster01121	RTFL01-04-O15	AT4G22780.1	ACR7 (ACT Domain Repeat 7)	3e-87	GO:0008152 GO:0016597
Cluster01122	RTFL01-04-O16	AT1G25490.1	RCN1 (ROOTS CURL IN NPA)	3e-52	GO:0005488
Cluster01123	RTFL01-04-O19 RTFL01-23-I05 RTFL01-28-D13	AT1G51660.1	ATMKK4 (MITOGEN-ACTIVATED PROTEIN KINASE KINASE 4)	2e-86	GO:0000166 GO:0004672 GO:0004674 GO:0004674 GO:0004674 GO:0005524 GO:0005524 GO:0005524 GO:0006468 GO:0006468 GO:0006468 GO:0016301 GO:0016740
Cluster01124	RTFL01-04-O20	AT1G15750.4	TPL/WSIP1 (WUS-INTERACTING PROTEIN 1)	1e-151	GO:0005515 GO:0010072
Cluster01125	RTFL01-04-O21	AT5G67500.1	porin, putative	1e-171	GO:0005739 GO:0005741 GO:0006820 GO:0008308 GO:0015288 GO:0016021 GO:0019867
Cluster01126	RTFL01-04-O22 RTFL01-13-I22 RTFL01-13-L22 RTFL01-28-H16 RTFL01-28-O11 RTFL01-32-F22 RTFL01-39-H16 RTFL01-41-K22	AT3G17510.1	CIPK1 (CBL-INTERACTING PROTEIN KINASE 1)	0	GO:0000166 GO:0004672 GO:0004674 GO:0004674 GO:0004674 GO:0005524 GO:0005524 GO:0005524 GO:0006468 GO:0006468 GO:0006468 GO:0007165 GO:0016301 GO:0016740
Cluster01127	RTFL01-04-O24	AT1G48350.1	ribosomal protein L18 family protein	1e-171	GO:0003735 GO:0003735 GO:0005622 GO:0005622 GO:0005840 GO:0005840 GO:0006412 GO:0006412
Cluster01128	RTFL01-04-P01 RTFL01-14-F20	AT1G55700.1	DC1 domain-containing protein	1e-09	GO:0005515 GO:0008270
Cluster01129	RTFL01-04-P03	AT1G17940.1	similar to unknown protein [Arabidopsis thaliana] (TAIR:AT1G73390.3)	0	GO:0006465 GO:0006508 GO:0008233 GO:0016020
Cluster01130	RTFL01-04-P04 RTFL01-48-P15	AT3G55730.1	MYB109 (myb domain protein 109)	1e-136	GO:0003677 GO:0003677 GO:0003677 GO:0005634 GO:0005634 GO:0005737 GO:0009651 GO:0009723 GO:0009733 GO:0009737 GO:0009739 GO:0009751 GO:0009753 GO:0045449 GO:0045449
Cluster01131	RTFL01-04-P05	AT1G16270.1	protein kinase family protein	4e-95	GO:0000166 GO:0004672 GO:0004674 GO:0004713 GO:0005524 GO:0005524 GO:0005524 GO:0006468 GO:0006468 GO:0016301 GO:0016740
Cluster01132	RTFL01-04-P06	AT2G10950.1	BSD domain-containing protein	1e-65
Cluster01133	RTFL01-02-G18 RTFL01-02-H01 RTFL01-04-P07 RTFL01-26-K15 RTFL01-44-I24 RTFL01-52-H01	AT4G36440.1	similar to putative protein [Medicago truncatula] (GB:ABE84072.1)	1e-111
Cluster01134	RTFL01-04-P08 RTFL01-09-A06 RTFL01-27-O11 RTFL01-33-L24 RTFL01-41-N12 RTFL01-45-O08 RTFL01-46-F13 RTFL01-48-J07	AT5G04810.1	pentatricopeptide (PPR) repeat-containing protein	1e-171	GO:0000166 GO:0003676
Cluster01135	RTFL01-04-P09 RTFL01-31-H11 RTFL01-36-G02	AT2G35490.1	plastid-lipid associated protein PAP, putative	1e-162	GO:0005198
Cluster01136	RTFL01-04-P10 RTFL01-22-K15 RTFL01-26-J09	AT1G34000.1	OHP2 (ONE-HELIX PROTEIN 2)	1e-84
Cluster01137	RTFL01-04-P11 RTFL01-06-M10 RTFL01-17-D12 RTFL01-42-B24	AT5G59660.1	leucine-rich repeat protein kinase, putative	4e-93	GO:0000166 GO:0004672 GO:0004674 GO:0004674 GO:0004872 GO:0005515 GO:0005524 GO:0005524 GO:0006468 GO:0006468 GO:0016301 GO:0016740
Cluster01138	RTFL01-04-P12	AT5G40610.1	glycerol-3-phosphate dehydrogenase (NAD) / GPDH	1e-166	GO:0004367 GO:0005737 GO:0005975 GO:0006072 GO:0009331 GO:0016614 GO:0016616 GO:0046168 GO:0051287
Cluster01139	RTFL01-04-P13 RTFL01-09-L10 RTFL01-39-F01 RTFL01-48-F18	AT2G47010.2	similar to unknown protein [Arabidopsis thaliana] (TAIR:AT1G17030.1)	0.005	GO:0000166 GO:0003924 GO:0005525 GO:0005525 GO:0005525 GO:0005525
Cluster01140	RTFL01-04-P14	AT5G19140.2	auxin/aluminum-responsive protein, putative	9e-48
Cluster01141	RTFL01-04-P15 RTFL01-12-L06 RTFL01-31-N09 RTFL01-35-C24 RTFL01-36-F07	AT1G76550.1	pyrophosphate--fructose-6-phosphate 1-phosphotransferase alpha subunit, putative / pyrophosphate-dependent 6-phosphofructose-1-kinase, putative	0	GO:0000166 GO:0003872 GO:0005524 GO:0005524 GO:0005945 GO:0005945 GO:0006096 GO:0006096 GO:0016301 GO:0016740 GO:0047334
Cluster01142	RTFL01-04-P17 RTFL01-19-B21 RTFL01-20-B10 RTFL01-33-I17 RTFL01-40-I24 RTFL01-46-N01 RTFL01-52-F07	AT4G32260.1	ATP synthase family	1e-163	GO:0006810 GO:0006811 GO:0009535 GO:0015078 GO:0015986 GO:0015992 GO:0016021 GO:0016469 GO:0016787 GO:0016820 GO:0045263
Cluster01143	RTFL01-04-P18	AT5G12900.1	similar to unknown protein [Arabidopsis thaliana] (TAIR:AT1G12330.1)	1e-113	GO:0004180
Cluster01144	RTFL01-04-P19 RTFL01-22-G13 RTFL01-30-H02 RTFL01-52-I18	AT1G21000.1	zinc-binding family protein	1e-180	GO:0005622 GO:0008270
Cluster01145	RTFL01-04-P20 RTFL01-07-A09 RTFL01-15-E05 RTFL01-42-B18	AT3G53260.1	PAL2 (phenylalanine ammonia-lyase 2)	1e-122	GO:0005737 GO:0006559 GO:0009058 GO:0016211 GO:0016829 GO:0016841
Cluster01146	RTFL01-04-P21 RTFL01-33-M05	AT5G62890.3	permease	1e-149	GO:0003824 GO:0016740
Cluster01147	RTFL01-04-P22	AT2G02760.1	ATUBC2 (UBIQUITING-CONJUGATING ENZYME 2)	0	GO:0006464 GO:0006512 GO:0006512 GO:0016874 GO:0019787
Cluster01148	RTFL01-04-P23	AT3G63260.2	ATMRK1 (Arabidopsis thaliana MLK/Raf-related protein kinase 1)	1e-119	GO:0004672 GO:0004674 GO:0004713 GO:0005524 GO:0005524 GO:0006468 GO:0006468 GO:0006468
Cluster01149	RTFL01-05-A01 RTFL01-21-A02 RTFL01-23-E01 RTFL01-28-I21 RTFL01-35-F09 RTFL01-52-M08	AT4G18370.1	HHOA (DEGP PROTEASE 5)	0	GO:0004252 GO:0004252 GO:0006508 GO:0006508 GO:0008233
Cluster01150	RTFL01-05-A02	AT3G18940.1	clast3-related	0	GO:0005829 GO:0043234
Cluster01151	RTFL01-05-A05	AT1G61640.2	ABC1 family protein	6e-08
Cluster01152	RTFL01-05-A06 RTFL01-12-D23 RTFL01-12-L21 RTFL01-42-B23	AT1G27900.1	RNA helicase, putative	1e-159	GO:0000166 GO:0000166 GO:0003676 GO:0003676 GO:0004386 GO:0004386 GO:0004386 GO:0005524 GO:0005524 GO:0005524 GO:0008026 GO:0016787 GO:0017111
Cluster01153	RTFL01-05-A07 RTFL01-05-B06 RTFL01-09-P15 RTFL01-25-O21 RTFL01-49-O20	AT2G44060.2	late embryogenesis abundant family protein / LEA family protein	0	GO:0005509 GO:0005509
Cluster01154	RTFL01-05-A08	AT1G24147.1	contains domain Replisome organizer (g39p helicase loader/inhibitor protein) (SSF89064)	2e-11
Cluster01155	RTFL01-05-A09 RTFL01-12-K02	AT4G02620.1	(VACUOLAR ATPASE SUBUNIT F)	1e-166	GO:0015986 GO:0015986 GO:0016469 GO:0016469 GO:0046933 GO:0046933 GO:0046961 GO:0046961
Cluster01156	RTFL01-05-A10 RTFL01-14-K05 RTFL01-38-O01 RTFL01-41-N24	AT1G75220.1	integral membrane protein, putative	0	GO:0005215 GO:0005215 GO:0005215 GO:0005351 GO:0006810 GO:0006810 GO:0006810 GO:0006810 GO:0008643 GO:0016020 GO:0016020 GO:0016020 GO:0016021 GO:0016021 GO:0016021
Cluster01157	RTFL01-05-A11 RTFL01-10-G24 RTFL01-35-N15 RTFL01-48-O13 RTFL01-49-L17 RTFL01-50-E11	AT3G62770.2	AtATG18a (Arabidopsis thaliana homolog of yeast autophagy 18 (ATG18) a)	1e-127	GO:0003735 GO:0005622 GO:0005840 GO:0006412
Cluster01158	RTFL01-05-A14 RTFL01-38-H15 RTFL01-40-D15	AT1G17550.1	HAB2 (Homology to ABI2)	4e-56	GO:0000287 GO:0003824 GO:0004721 GO:0004722 GO:0006470 GO:0008287 GO:0015071 GO:0016787 GO:0046872
Cluster01159	RTFL01-05-A15 RTFL01-15-H09	AT3G48720.1	transferase family protein	1e-165	GO:0008415 GO:0016740
Cluster01160	RTFL01-05-A19	AT1G67090.1	ribulose bisphosphate carboxylase small chain 1A / RuBisCO small subunit 1A (RBCS-1A) (ATS1A)	0	GO:0004497 GO:0009573 GO:0009853 GO:0015977 GO:0015977 GO:0015979 GO:0016491 GO:0016829 GO:0016984 GO:0016984
Cluster01161	RTFL01-05-A20 RTFL01-15-I17 RTFL01-24-C03 RTFL01-25-D23 RTFL01-29-P12 RTFL01-30-H20 RTFL01-36-B04 RTFL01-38-E10 RTFL01-43-C05 RTFL01-43-C20 RTFL01-47-O20 RTFL01-51-I13	AT3G14930.2	HEME1	0	GO:0004853 GO:0004853 GO:0004853 GO:0006779 GO:0006779 GO:0006779 GO:0016829 GO:0016831
Cluster01162	RTFL01-05-A22 RTFL01-06-J15 RTFL01-08-C19 RTFL01-41-P20	AT1G07720.1	beta-ketoacyl-CoA synthase family protein	0	GO:0008415
Cluster01163	RTFL01-05-A23 RTFL01-48-N18	AT2G43370.1	U1 small nuclear ribonucleoprotein 70 kDa, putative	0	GO:0000166 GO:0003676 GO:0005634 GO:0030529
Cluster01164	RTFL01-05-A24 RTFL01-30-A11	AT1G28140.1	similar to Os03g0850600 [Oryza sativa (japonica cultivar-group)] (GB:NP_001051907.1)	0	GO:0005507 GO:0016491
Cluster01165	RTFL01-05-B01 RTFL01-07-O18 RTFL01-09-L08 RTFL01-16-E10 RTFL01-22-F02 RTFL01-35-J21 RTFL01-42-B07 RTFL01-42-I15 RTFL01-51-D02 RTFL01-51-I02	AT2G06850.1	EXGT-A1 (ENDO-XYLOGLUCAN TRANSFERASE)	0	GO:0004553 GO:0004553 GO:0005618 GO:0005975 GO:0005975 GO:0006073 GO:0016762 GO:0016787 GO:0048046
Cluster01166	RTFL01-05-B02	AT5G41900.1	hydrolase, alpha/beta fold family protein	1e-129	GO:0006725 GO:0016787
Cluster01167	RTFL01-05-B04	AT3G28480.1	oxidoreductase, 2OG-Fe(II) oxygenase family protein	1e-166	GO:0016706 GO:0019538
Cluster01168	RTFL01-05-B05 RTFL01-15-I19 RTFL01-18-P04 RTFL01-22-P22	AT1G75350.1	EMB2184 (EMBRYO DEFECTIVE 2184)	5e-77	GO:0003735 GO:0005622 GO:0005840 GO:0006412 GO:0030529
Cluster01169	RTFL01-05-B09 RTFL01-27-L07	AT1G57870.1	shaggy-related protein kinase kappa, putative / ASK-kappa, putative	1e-138	GO:0000166 GO:0004672 GO:0004674 GO:0004674 GO:0004674 GO:0005524 GO:0005524 GO:0005524 GO:0006468 GO:0006468 GO:0006468 GO:0016301 GO:0016740
Cluster01170	RTFL01-05-B10 RTFL01-47-C02	AT3G23490.1	CYN (CYANASE)	1e-149	GO:0008152 GO:0008824 GO:0009439 GO:0016829 GO:0016836
Cluster01171	RTFL01-05-B11 RTFL01-44-K23	AT3G14750.1	similar to unknown protein [Arabidopsis thaliana] (TAIR:AT1G67170.1)	2e-97	GO:0006814 GO:0008508 GO:0016020
Cluster01172	RTFL01-05-B14 RTFL01-16-B08 RTFL01-18-E03 RTFL01-32-G15 RTFL01-33-K13 RTFL01-42-J09 RTFL01-44-J19 RTFL01-47-P24	AT3G19680.1	similar to unknown protein [Arabidopsis thaliana] (TAIR:AT1G50040.1)	1e-116
Cluster01173	RTFL01-05-B16	AT5G17880.1	CSA1 (CONSTITUTIVE SHADE-AVOIDANCE1)	1e-104	GO:0004888 GO:0005515 GO:0005524 GO:0006915 GO:0006952 GO:0016020
Cluster01174	RTFL01-05-B18 RTFL01-17-D23	AT3G48780.1	serine C-palmitoyltransferase, putative	1e-137	GO:0003824 GO:0009058 GO:0016740 GO:0016769 GO:0030170 GO:0030170
Cluster01175	RTFL01-02-M06 RTFL01-05-B19 RTFL01-06-L18 RTFL01-07-N14 RTFL01-09-B17 RTFL01-09-L23 RTFL01-12-L03 RTFL01-12-M07 RTFL01-15-M23 RTFL01-25-I05 RTFL01-27-L04 RTFL01-28-G01 RTFL01-31-B13 RTFL01-33-G23 RTFL01-37-E07 RTFL01-37-E16 RTFL01-41-F02 RTFL01-45-H03 RTFL01-47-C20 RTFL01-49-F10	AT2G36830.1	GAMMA-TIP (Tonoplast intrinsic protein (TIP) gamma)	1e-122	GO:0005215 GO:0005215 GO:0006810 GO:0006810 GO:0006810 GO:0016020 GO:0016021 GO:0016021
Cluster01176	RTFL01-05-B20	AT1G13220.1	nuclear matrix constituent protein-related	0	GO:0005634 GO:0030528 GO:0045449
Cluster01177	RTFL01-05-B22 RTFL01-19-L10 RTFL01-21-C07 RTFL01-51-I03	AT3G58500.1	PP2A-3 (PROTEIN PHOSPHATASE 2A-3)	0	GO:0004721 GO:0005506 GO:0016787 GO:0016787 GO:0016787
Cluster01178	RTFL01-05-B23	AT5G49555.1	amine oxidase-related	1e-179	GO:0006118 GO:0016117 GO:0016491 GO:0016705 GO:0050660
Cluster01179	RTFL01-05-C01	AT1G26160.1	metal-dependent phosphohydrolase HD domain-containing protein	1e-142	GO:0003824
Cluster01180	RTFL01-05-C02	AT1G28320.1	protease-related	3e-59	GO:0008233
Cluster01181	RTFL01-05-C04	AT2G26695.1	binding	1e-136	GO:0005622 GO:0008270
Cluster01182	RTFL01-05-C05 RTFL01-13-A01 RTFL01-44-B17	AT4G08850.2	leucine-rich repeat family protein / protein kinase family protein	1e-123	GO:0000166 GO:0004672 GO:0004713 GO:0005515 GO:0005524 GO:0005524 GO:0005524 GO:0006468 GO:0006468 GO:0016301 GO:0016740
Cluster01183	RTFL01-05-C06	AT3G19840.1	FF domain-containing protein / WW domain-containing protein	2e-63
Cluster01184	RTFL01-05-C07 RTFL01-06-D01 RTFL01-06-N03 RTFL01-13-D17 RTFL01-16-O13 RTFL01-23-H05 RTFL01-24-K16 RTFL01-41-P16 RTFL01-49-O14	AT5G33320.1	CUE1 (CAB UNDEREXPRESSED 1)	1e-166	GO:0005215 GO:0006810 GO:0016020 GO:0016021
Cluster01185	RTFL01-05-C09	AT4G26550.1	similar to unknown protein [Arabidopsis thaliana] (TAIR:AT5G56020.1)	0	GO:0003824 GO:0004332 GO:0004332 GO:0006096 GO:0006096 GO:0008152 GO:0016829
Cluster01186	RTFL01-05-C11	AT3G09010.1	protein kinase family protein	2e-54	GO:0000166 GO:0004672 GO:0004674 GO:0004674 GO:0004872 GO:0005524 GO:0005524 GO:0006468 GO:0006468 GO:0016301 GO:0016740
Cluster01187	RTFL01-05-C13	AT1G33250.1	fringe-related protein	1e-28	GO:0016020 GO:0016757
Cluster01188	RTFL01-05-C14	AT2G26930.1	ATCDPMEK (PIGMENT DEFECTIVE 277)	1e-165	GO:0000166 GO:0005524 GO:0005524 GO:0016301 GO:0016301 GO:0016310 GO:0016740 GO:0050515
Cluster01189	RTFL01-05-C16	AT4G05190.1	ATK5 (Arabidopsis thaliana kinesin 5)	0.066
Cluster01190	RTFL01-05-C17	AT3G06770.2	glycoside hydrolase family 28 protein / polygalacturonase (pectinase) family protein	1e-115	GO:0004650 GO:0005975
Cluster01191	RTFL01-05-C18	AT5G04670.1	similar to nucleic acid binding [Arabidopsis thaliana] (TAIR:AT4G32620.1)	3e-50
Cluster01192	RTFL01-05-C19 RTFL01-24-D01 RTFL01-41-B20	AT1G66580.1	60S ribosomal protein L10 (RPL10C)	0	GO:0003735 GO:0005622 GO:0005840 GO:0006412
Cluster01193	RTFL01-05-C21	AT4G29870.1	similar to membrane protein, putative [Arabidopsis thaliana] (TAIR:AT2G19340.2)	1e-68	GO:0004579 GO:0008250 GO:0018279
Cluster01194	RTFL01-05-C22	AT1G22520.1	similar to unknown protein [Arabidopsis thaliana] (TAIR:AT1G72170.1)	3e-93	GO:0005739
Cluster01195	RTFL01-05-C23	AT4G18250.1	receptor serine/threonine kinase, putative	2e-21	GO:0000166 GO:0004672 GO:0004674 GO:0004674 GO:0004872 GO:0005524 GO:0005524 GO:0006468 GO:0006468 GO:0016301 GO:0016740
Cluster01196	RTFL01-05-C24 RTFL01-13-N18 RTFL01-25-J18 RTFL01-30-H16 RTFL01-30-J17 RTFL01-38-G22 RTFL01-44-P06	AT4G18070.4	similar to unknown protein [Arabidopsis thaliana] (TAIR:AT1G29530.1)	2e-58	GO:0000166 GO:0003676 GO:0005634 GO:0005634
Cluster01197	RTFL01-05-D01	AT1G10320.1	U2 snRNP auxiliary factor-related	1e-163	GO:0000166 GO:0003676 GO:0003723 GO:0005634 GO:0008270
Cluster01198	RTFL01-05-D04	AT2G29580.1	zinc finger (CCCH-type) family protein / RNA recognition motif (RRM)-containing protein	0	GO:0000166 GO:0003676 GO:0003676 GO:0008270
Cluster01199	RTFL01-05-D05	AT1G33240.1	AT-GTL1 (Arabidopsis thaliana GT2-like 1)	1e-108	GO:0003677 GO:0005634
Cluster01200	RTFL01-05-D06 RTFL01-10-P06 RTFL01-13-E20 RTFL01-21-E21 RTFL01-27-D17 RTFL01-28-E22 RTFL01-44-B19	AT3G52930.1	fructose-bisphosphate aldolase, putative	0	GO:0003824 GO:0004332 GO:0004332 GO:0005515 GO:0005739 GO:0005740 GO:0006096 GO:0006096 GO:0008152 GO:0016829
Cluster01201	RTFL01-05-D07 RTFL01-18-P14 RTFL01-28-C15 RTFL01-28-K23 RTFL01-30-O02	AT2G20670.1	similar to unknown protein [Arabidopsis thaliana] (TAIR:AT4G32480.1)	1e-139	GO:0005515 GO:0005515 GO:0005515 GO:0005515 GO:0005515 GO:0005515 GO:0005515 GO:0005515
Cluster01202	RTFL01-05-D08 RTFL01-41-H14 RTFL01-47-A02 RTFL01-47-E02 RTFL01-48-M13	AT3G13930.1	dihydrolipoamide S-acetyltransferase, putative	1e-156	GO:0004742 GO:0005515 GO:0006090 GO:0008152 GO:0008152 GO:0008415 GO:0008415 GO:0008415 GO:0016740 GO:0031405 GO:0045254
Cluster01203	RTFL01-05-D09 RTFL01-16-C20 RTFL01-22-J14 RTFL01-22-J22 RTFL01-27-O22 RTFL01-37-K11 RTFL01-41-F04 RTFL01-44-H04	AT1G43670.1	fructose-1,6-bisphosphatase, putative / D-fructose-1,6-bisphosphate 1-phosphohydrolase, putative / FBPase, putative	0	GO:0005975 GO:0005975 GO:0016787 GO:0042578
Cluster01204	RTFL01-05-D10 RTFL01-22-O17 RTFL01-28-E13 RTFL01-33-K23 RTFL01-44-B13 RTFL01-47-J03	AT2G28840.1	ankyrin repeat family protein	1e-143	GO:0005515 GO:0008270 GO:0008270 GO:0046872
Cluster01205	RTFL01-05-D11 RTFL01-09-G12 RTFL01-16-I19 RTFL01-20-D14 RTFL01-25-D24 RTFL01-27-H21 RTFL01-35-J17 RTFL01-40-H08	AT5G65670.1	IAA9 (indoleacetic acid-induced protein 9)	1e-172	GO:0005634 GO:0005634 GO:0006350 GO:0006355 GO:0009734 GO:0045449 GO:0046983
Cluster01206	RTFL01-05-D12 RTFL01-24-P11 RTFL01-31-P09	AT5G60640.2	ATPDIL1-4 (PDI-LIKE 1-4)	2e-73	GO:0005739 GO:0005739 GO:0005783 GO:0006979 GO:0016853 GO:0016853 GO:0016853 GO:0045454
Cluster01207	RTFL01-05-D17 RTFL01-47-E20	AT1G30000.1	glycoside hydrolase family 47 protein	1e-144	GO:0004571 GO:0005509 GO:0016020
Cluster01208	RTFL01-05-D18	AT3G23600.1	dienelactone hydrolase family protein	0	GO:0005634 GO:0005737 GO:0016787
Cluster01209	RTFL01-05-D21	AT1G44170.3	ALDH3H1 (ALDEHYDE DEHYDROGENASE 4)	1e-157	GO:0004030 GO:0006081 GO:0008152 GO:0016491
Cluster01210	RTFL01-05-D22	AT4G40030.3	histone H3.2	1e-148	GO:0000786 GO:0000786 GO:0003677 GO:0003677 GO:0003677 GO:0005634 GO:0005694 GO:0006334 GO:0007001
Cluster01211	RTFL01-05-D24 RTFL01-05-E19 RTFL01-10-B01 RTFL01-13-I16 RTFL01-23-B19 RTFL01-39-O08 RTFL01-48-M09	AT4G39090.1	RD19 (RESPONSIVE TO DEHYDRATION 19)	0	GO:0004197 GO:0006508 GO:0006508 GO:0008233 GO:0008234 GO:0008234 GO:0008234 GO:0016787
Cluster01212	RTFL01-05-E01 RTFL01-14-K03 RTFL01-16-L21 RTFL01-21-L13 RTFL01-25-L08 RTFL01-30-P02 RTFL01-38-H13 RTFL01-47-J16	AT3G16370.1	GDSL-motif lipase/hydrolase family protein	0	GO:0006629 GO:0016787 GO:0016788
Cluster01213	RTFL01-05-E02 RTFL01-10-P01 RTFL01-20-H10 RTFL01-32-A06 RTFL01-36-E15 RTFL01-36-N07	AT1G63770.1	peptidase M1 family protein	0	GO:0004177 GO:0004179 GO:0004179 GO:0004179 GO:0006508 GO:0008233 GO:0008237 GO:0008237 GO:0008270 GO:0008270 GO:0008270 GO:0016787
Cluster01214	RTFL01-05-E03	AT3G08590.2	2,3-biphosphoglycerate-independent phosphoglycerate mutase, putative / phosphoglyceromutase, putative	0	GO:0003824 GO:0004619 GO:0004619 GO:0005737 GO:0006007 GO:0006007 GO:0008152 GO:0030145 GO:0046872
Cluster01215	RTFL01-05-E04 RTFL01-13-M03 RTFL01-15-O06	AT4G25320.1	DNA-binding protein-related	8e-85	GO:0003677
Cluster01216	RTFL01-03-N24 RTFL01-05-E05 RTFL01-19-N15 RTFL01-45-A12	AT1G76400.1	ribophorin I family protein	0	GO:0004579 GO:0005783 GO:0006486 GO:0016021 GO:0016740
Cluster01217	RTFL01-05-E06 RTFL01-11-K15 RTFL01-17-H17	AT3G10410.1	SCPL49 (serine carboxypeptidase-like 49)	8e-88	GO:0004180 GO:0004185 GO:0006508
Cluster01218	RTFL01-05-E07 RTFL01-25-G01 RTFL01-27-B05 RTFL01-27-C05 RTFL01-36-G05	AT5G43460.1	lesion inducing protein-related	1e-135	GO:0005509
Cluster01219	RTFL01-05-E08	AT1G29790.1	similar to ATRAD3 (Arabidopsis thaliana Ras Associated with Diabetes protein 3) [Arabidopsis thaliana] (TAIR:AT5G40830.2)	1e-74	GO:0008152 GO:0008168
Cluster01220	RTFL01-05-E10 RTFL01-17-O19 RTFL01-18-B01 RTFL01-18-F15 RTFL01-40-F22 RTFL01-40-L03 RTFL01-44-F07 RTFL01-44-F23	AT5G05740.1	peptidase M50 family protein / sterol-regulatory element binding protein (SREBP) site 2 protease family protein	1e-125	GO:0004222 GO:0006508 GO:0009535
Cluster01221	RTFL01-05-E12 RTFL01-37-H23	AT5G60570.1	kelch repeat-containing F-box family protein	8e-11	GO:0000166 GO:0003676 GO:0003676 GO:0008270
Cluster01222	RTFL01-05-E13 RTFL01-52-K12	AT4G22670.1	tetratricopeptide repeat (TPR)-containing protein	1e-169	GO:0005488
Cluster01223	RTFL01-05-E14	AT1G12780.1	UGE1 (UDP-D-glucose/UDP-D-galactose 4-epimerase 1)	0	GO:0003824 GO:0003978 GO:0003978 GO:0003978 GO:0005975 GO:0006012 GO:0009555 GO:0016857 GO:0044237 GO:0046983 GO:0050662
Cluster01224	RTFL01-05-E15	AT4G27020.1	similar to unknown protein [Arabidopsis thaliana] (TAIR:AT1G70160.1)	1e-132
Cluster01225	RTFL01-05-E16 RTFL01-51-K19	AT3G12030.1	similar to unknown protein [Arabidopsis thaliana] (TAIR:AT5G06660.1)	0	GO:0016021
Cluster01226	RTFL01-05-E17	AT4G16780.1	ATHB-2 (Homeobox-leucine zipper protein HAT4)	1e-138	GO:0003677 GO:0003677 GO:0003677 GO:0003677 GO:0003700 GO:0003700 GO:0005634 GO:0005634 GO:0005634 GO:0005634 GO:0006350 GO:0006355 GO:0006355 GO:0006355 GO:0016563 GO:0043565 GO:0045449
Cluster01227	RTFL01-05-E18	AT3G23810.1	SAHH2 (S-ADENOSYL-L-HOMOCYSTEINE (SAH) HYDROLASE 2)	1e-139	GO:0004013 GO:0004013 GO:0006730 GO:0016787
Cluster01228	RTFL01-05-E20 RTFL01-15-F14	AT5G46760.1	basic helix-loop-helix (bHLH) family protein	5e-86	GO:0005634 GO:0030528 GO:0045449 GO:0045449
Cluster01229	RTFL01-05-E23 RTFL01-08-E23 RTFL01-16-K10 RTFL01-40-K13	AT1G23130.1	Bet v I allergen family protein	5e-16	GO:0006952 GO:0009607
Cluster01230	RTFL01-05-F01	AT2G24790.1	COL3 (CONSTANS-LIKE 3)	5e-71	GO:0003677 GO:0005622 GO:0008270 GO:0008270 GO:0008270 GO:0046872
Cluster01231	RTFL01-05-F02	AT1G75410.2	BLH3 (BLH3)	8e-69	GO:0003677 GO:0003677 GO:0003700 GO:0005515 GO:0005634 GO:0006355 GO:0043565 GO:0045449
Cluster01232	RTFL01-05-F03 RTFL01-19-M17	AT3G02710.1	nuclear associated protein-related / NAP-related	1e-179	GO:0005488
Cluster01233	RTFL01-05-F04 RTFL01-23-C22	AT5G63470.2	DNA binding	1e-133	GO:0005622 GO:0043565
Cluster01234	RTFL01-05-F05 RTFL01-17-P24 RTFL01-18-I14 RTFL01-32-J23 RTFL01-39-P12 RTFL01-47-I07	AT5G44250.1	similar to unknown protein [Arabidopsis thaliana] (TAIR:AT2G15695.1)	1e-171
Cluster01235	RTFL01-05-F06 RTFL01-10-A09 RTFL01-24-M13 RTFL01-32-D19 RTFL01-38-K13	AT2G34410.2	O-acetyltransferase	1e-101	GO:0016740
Cluster01236	RTFL01-05-F07	AT4G21760.1	BGLU47 (Beta-glucosidase 47)	0	GO:0003824 GO:0004553 GO:0005975 GO:0005975 GO:0043169
Cluster01237	RTFL01-05-F08 RTFL01-17-B17	AT1G07280.2	binding	6e-82	GO:0005488
Cluster01238	RTFL01-05-F11 RTFL01-08-E15 RTFL01-23-E16 RTFL01-29-D05 RTFL01-47-L21 RTFL01-49-D20	AT5G35360.1	CAC2 (acetyl co-enzyme A carboxylase biotin carboxylase subunit)	1e-108	GO:0003824 GO:0003824 GO:0003824 GO:0005524 GO:0005524 GO:0005524 GO:0005524 GO:0005524 GO:0008152 GO:0009374 GO:0016874 GO:0016874 GO:0016874 GO:0016874
Cluster01239	RTFL01-05-F12 RTFL01-17-L13 RTFL01-22-F18	AT2G23200.1	protein kinase family protein	5e-46	GO:0000166 GO:0004672 GO:0004674 GO:0004674 GO:0004713 GO:0005524 GO:0005524 GO:0005524 GO:0006468 GO:0006468 GO:0006468 GO:0016301 GO:0016740
Cluster01240	RTFL01-05-F13 RTFL01-13-E23 RTFL01-17-N10 RTFL01-23-G21 RTFL01-41-K10 RTFL01-45-D09	AT2G01720.1	ribophorin I family protein	0	GO:0004579 GO:0005783 GO:0006486 GO:0009505 GO:0016021
Cluster01241	RTFL01-05-F14	AT1G13320.1	PDF2 (PROTEIN PHOSPHATASE 2A SUBUNIT A3)	0	GO:0005488
Cluster01242	RTFL01-05-F15	AT5G23730.1	nucleotide binding	6e-73	GO:0010114 GO:0010218 GO:0010224
Cluster01243	RTFL01-05-F16 RTFL01-26-D14 RTFL01-31-K18	AT3G46600.3	scarecrow transcription factor family protein	0	GO:0045449
Cluster01244	RTFL01-05-F17	AT1G69960.1	PP2A (SERINE/THREONINE PROTEIN PHOSPHATASE 2A)	2e-67	GO:0004721 GO:0005506 GO:0016787 GO:0016787 GO:0016787
Cluster01245	RTFL01-05-F22 RTFL01-15-P05 RTFL01-21-E11 RTFL01-27-N23 RTFL01-29-J16 RTFL01-34-B05 RTFL01-36-L01 RTFL01-41-C02 RTFL01-51-P12	AT2G41680.1	thioredoxin reductase, putative / NADPH-dependent thioredoxin reductase, putative	0	GO:0004791 GO:0005737 GO:0006118 GO:0006118 GO:0016491 GO:0016491 GO:0016491 GO:0019430 GO:0045454 GO:0050660
Cluster01246	RTFL01-05-F24 RTFL01-07-N22 RTFL01-33-M14 RTFL01-40-E23 RTFL01-52-I20	AT2G21790.1	R1/RIBONUCLEOTIDE REDUCTASE, REDUCTASE PROTEIN R1	1e-148	GO:0004748 GO:0005971 GO:0005971 GO:0006260 GO:0006260 GO:0016491
Cluster01247	RTFL01-05-G01 RTFL01-07-G05	AT4G16800.1	enoyl-CoA hydratase, putative	0	GO:0003824 GO:0008152
Cluster01248	RTFL01-05-G02	AT1G16870.1	mitochondrial 28S ribosomal protein S29-related	1e-154
Cluster01249	RTFL01-05-G03	AT5G27490.1	integral membrane Yip1 family protein	0
Cluster01250	RTFL01-05-G06 RTFL01-10-L14 RTFL01-42-G09	AT3G20920.1	translocation protein-related	0	GO:0008565 GO:0015031 GO:0016021
Cluster01251	RTFL01-05-G07 RTFL01-16-I15 RTFL01-18-H02 RTFL01-40-O05 RTFL01-42-C22 RTFL01-50-O01	AT4G14500.1	similar to unknown protein [Arabidopsis thaliana] (TAIR:AT3G23080.1)	6e-64	GO:0003723 GO:0003964 GO:0006278
Cluster01252	RTFL01-02-N03 RTFL01-05-G10 RTFL01-07-K08 RTFL01-22-O18 RTFL01-25-C06 RTFL01-27-F03 RTFL01-40-N14 RTFL01-41-C03 RTFL01-41-E06 RTFL01-46-J21	AT5G46110.4	APE2 (ACCLIMATION OF PHOTOSYNTHESIS TO ENVIRONMENT)	0	GO:0005215 GO:0006810 GO:0016021
Cluster01253	RTFL01-05-G12 RTFL01-10-P04 RTFL01-15-E08 RTFL01-23-J10 RTFL01-27-C02 RTFL01-31-O23 RTFL01-37-H08 RTFL01-44-B22 RTFL01-50-E22	AT5G38520.1	hydrolase, alpha/beta fold family protein	0	GO:0006725 GO:0016787
Cluster01254	RTFL01-05-G13 RTFL01-19-F15 RTFL01-46-A20	AT2G47130.1	short-chain dehydrogenase/reductase (SDR) family protein	0	GO:0008152 GO:0008152 GO:0016491 GO:0016491 GO:0016491
Cluster01255	RTFL01-05-G14	AT5G42130.1	mitochondrial substrate carrier family protein	3e-38	GO:0005488 GO:0005488 GO:0005743 GO:0006810 GO:0006810 GO:0006810 GO:0016020 GO:0016020 GO:0016021
Cluster01256	RTFL01-05-G17 RTFL01-50-D07	AT2G41705.1	camphor resistance CrcB family protein	1e-146	GO:0016020
Cluster01257	RTFL01-05-G18 RTFL01-34-D12 RTFL01-41-L23	AT4G27940.1	mitochondrial substrate carrier family protein	1e-121	GO:0005215 GO:0005488 GO:0005743 GO:0006810 GO:0006810 GO:0006810 GO:0016020 GO:0016020 GO:0016021
Cluster01258	RTFL01-05-G19	AT4G17940.1	binding	1e-123	GO:0005488
Cluster01259	RTFL01-05-G20 RTFL01-20-E02 RTFL01-46-E02 RTFL01-50-N22	AT3G47060.1	FTSH7 (FtsH protease 7)	2e-94	GO:0000166 GO:0000166 GO:0004222 GO:0004222 GO:0004222 GO:0005524 GO:0005524 GO:0005524 GO:0005524 GO:0005524 GO:0006508 GO:0008233 GO:0008237 GO:0008270 GO:0009507 GO:0016020 GO:0016021 GO:0017111 GO:0030163
Cluster01260	RTFL01-05-G22 RTFL01-11-E14 RTFL01-19-K15 RTFL01-52-D22	AT1G18260.1	suppressor of lin-12-like protein-related / sel-1 protein-related	1e-160	GO:0005488
Cluster01261	RTFL01-05-G23	AT3G50590.1	transducin family protein / WD-40 repeat family protein	1e-169
Cluster01262	RTFL01-05-G24 RTFL01-12-M21 RTFL01-42-L03	AT1G71950.1	identical protein binding / subtilase	1e-102	GO:0004289 GO:0042802 GO:0043086
Cluster01263	RTFL01-05-H01 RTFL01-22-O10	AT4G28220.1	NDB1 (NAD(P)H DEHYDROGENASE B1)	0	GO:0005509 GO:0006118 GO:0016491 GO:0016491 GO:0050660
Cluster01264	RTFL01-05-H02 RTFL01-14-N09 RTFL01-42-H04 RTFL01-46-J14 RTFL01-48-G06	AT5G24890.1	similar to unknown protein [Arabidopsis thaliana] (TAIR:AT4G31510.1)	9e-51
Cluster01265	RTFL01-05-H03 RTFL01-29-E15 RTFL01-30-I13 RTFL01-44-I08	AT5G14450.1	GDSL-motif lipase/hydrolase family protein	0	GO:0006396 GO:0016439
Cluster01266	RTFL01-05-H04	AT3G18000.1	NMT1 (N-METHYLTRANSFERASE 1)	1e-150	GO:0008152 GO:0008168 GO:0008168 GO:0016740
Cluster01267	RTFL01-05-H05	AT2G26780.1	binding	1e-120	GO:0005488
Cluster01268	RTFL01-05-H07 RTFL01-06-G02 RTFL01-26-D07 RTFL01-27-A18 RTFL01-29-N10 RTFL01-31-E11	AT3G51050.1	FG-GAP repeat-containing protein	0
Cluster01269	RTFL01-05-H09 RTFL01-15-B16 RTFL01-36-G07	AT1G64670.1	BDG1 (BODYGUARD1)	0	GO:0006725 GO:0016787
Cluster01270	RTFL01-05-H10	AT5G38480.2	GRF3 (GENERAL REGULATORY FACTOR 3)	1e-160	GO:0019904
Cluster01271	RTFL01-05-H12	AT3G03300.1	DCL2 (DICER-LIKE 2)	1e-176	GO:0003676 GO:0003676 GO:0003723 GO:0003725 GO:0004386 GO:0004386 GO:0004525 GO:0005524 GO:0005524 GO:0005524 GO:0005622 GO:0006396 GO:0008026 GO:0016787
Cluster01272	RTFL01-05-H14 RTFL01-08-O02 RTFL01-19-B01	AT2G01140.1	fructose-bisphosphate aldolase, putative	0	GO:0003824 GO:0004332 GO:0004332 GO:0006096 GO:0006096 GO:0008152 GO:0016829
Cluster01273	RTFL01-05-H17	AT2G03340.1	WRKY3 (WRKY DNA-binding protein 3)	1e-62	GO:0003677 GO:0003700 GO:0005634 GO:0006350 GO:0006355 GO:0043565 GO:0045449
Cluster01274	RTFL01-05-H20 RTFL01-15-G15 RTFL01-20-O05 RTFL01-23-F02 RTFL01-24-L13 RTFL01-32-P03	AT4G14210.2	PDS3 (PHYTOENE DESATURASE)	0	GO:0006118 GO:0006118 GO:0016491 GO:0016491
Cluster01275	RTFL01-05-H21 RTFL01-15-K01	AT1G19440.1	very-long-chain fatty acid condensing enzyme, putative	0	GO:0008415
Cluster01276	RTFL01-05-H22 RTFL01-10-D12 RTFL01-23-E11 RTFL01-28-J07	AT5G67330.1	ATNRAMP4 (Arabidopsis natural resistance-associated macrophage (NRAMP) protein 4)	1e-144	GO:0005215 GO:0006810 GO:0016020
Cluster01277	RTFL01-05-H23 RTFL01-11-D21 RTFL01-51-M17	AT1G48570.1	zinc finger (Ran-binding) family protein	1e-170	GO:0005622 GO:0008270
Cluster01278	RTFL01-05-H24	AT5G09330.3	ANAC082 (Arabidopsis NAC domain containing protein 82)	6e-55	GO:0003677 GO:0045449
Cluster01279	RTFL01-05-I01 RTFL01-08-O03 RTFL01-23-D04 RTFL01-26-N16 RTFL01-29-D07 RTFL01-33-K09 RTFL01-50-C13	AT3G42050.1	vacuolar ATP synthase subunit H family protein	0	GO:0000221 GO:0000221 GO:0000300 GO:0000300 GO:0001671 GO:0005488 GO:0005524 GO:0015986 GO:0046933 GO:0046961
Cluster01280	RTFL01-05-I02 RTFL01-11-H04 RTFL01-22-D02 RTFL01-37-I14 RTFL01-40-D13	AT3G17900.1	similar to Os03g0152800 [Oryza sativa (japonica cultivar-group)] (GB:NP_001048995.1)	1e-104	GO:0003723 GO:0003723 GO:0004730 GO:0006396 GO:0009982
Cluster01281	RTFL01-05-I03 RTFL01-07-A24 RTFL01-07-P05	AT3G27230.1	similar to ATRAD3 (Arabidopsis thaliana Ras Associated with Diabetes protein 3) [Arabidopsis thaliana] (TAIR:AT5G40830.2)	1e-148	GO:0008152 GO:0008168
Cluster01282	RTFL01-05-H08 RTFL01-05-I05 RTFL01-08-O24 RTFL01-12-M05 RTFL01-12-M22 RTFL01-15-K05 RTFL01-18-O23 RTFL01-22-G09 RTFL01-24-H08 RTFL01-25-F05 RTFL01-28-I24 RTFL01-34-M04 RTFL01-37-I03 RTFL01-38-M04 RTFL01-48-P24 RTFL01-50-I15 RTFL01-50-P05	AT5G14740.2	CA2 (BETA CARBONIC ANHYDRASE 2)	0	GO:0004089 GO:0004089 GO:0004089 GO:0008270 GO:0008270 GO:0008270 GO:0015976 GO:0015976 GO:0016829
Cluster01283	RTFL01-05-I06 RTFL01-08-K21 RTFL01-50-D20	AT5G13120.1	peptidyl-prolyl cis-trans isomerase cyclophilin-type family protein	0	GO:0003755 GO:0003755 GO:0006457 GO:0006457 GO:0016853
Cluster01284	RTFL01-05-I07	AT5G61210.1	SNAP33 (synaptosomal-associated protein 33)	2e-05	GO:0004221 GO:0006511
Cluster01285	RTFL01-05-I08	AT3G25910.1	similar to unknown protein [Arabidopsis thaliana] (TAIR:AT3G24740.2)	1e-100	GO:0005622 GO:0008270
Cluster01286	RTFL01-05-I09 RTFL01-30-B22 RTFL01-34-K12	AT3G18820.1	AtRABG3f/AtRab7B (Arabidopsis Rab GTPase homolog G3f)	0	GO:0000166 GO:0005524 GO:0005525 GO:0005525 GO:0005525 GO:0005525 GO:0005622 GO:0006355 GO:0007264 GO:0007264 GO:0008134 GO:0015031
Cluster01287	RTFL01-05-I10	AT3G53320.1	similar to unknown protein [Arabidopsis thaliana] (TAIR:AT2G37070.1)	2e-97
Cluster01288	RTFL01-05-I12 RTFL01-07-I08 RTFL01-38-M07	AT4G23250.1	EMB1290 (EMBRYO DEFECTIVE 1290)	1e-40	GO:0000166 GO:0004672 GO:0004674 GO:0004674 GO:0004713 GO:0005524 GO:0005524 GO:0005524 GO:0006468 GO:0006468 GO:0006468 GO:0016301 GO:0016740
Cluster01289	RTFL01-05-I13	AT4G18500.1	unknown protein	9e-05
Cluster01290	RTFL01-05-I14	AT1G13080.2	CYP71B2 (CYTOCHROME P450 71B2)	3e-22	GO:0004497 GO:0004497 GO:0004497 GO:0005506 GO:0005506 GO:0005506 GO:0006118 GO:0006118 GO:0016491 GO:0020037 GO:0020037 GO:0046872
Cluster01291	RTFL01-05-I15 RTFL01-10-A13 RTFL01-10-E15 RTFL01-12-O01 RTFL01-25-O14 RTFL01-39-G19 RTFL01-43-C16 RTFL01-44-O11 RTFL01-46-G01 RTFL01-48-F06	AT3G18780.2	ACT2 (ACTIN 2)	0	GO:0000166 GO:0005198 GO:0005515 GO:0005524 GO:0005524 GO:0005856
Cluster01292	RTFL01-05-I16 RTFL01-21-M14 RTFL01-24-N15 RTFL01-34-N13 RTFL01-44-H10 RTFL01-47-A07 RTFL01-51-P21	AT3G45860.1	receptor-like protein kinase, putative	1e-62	GO:0004672 GO:0004674 GO:0005524 GO:0006468 GO:0006468
Cluster01293	RTFL01-05-I17 RTFL01-14-P23 RTFL01-39-C20 RTFL01-41-K03 RTFL01-52-I13	AT5G16990.1	NADP-dependent oxidoreductase, putative	0	GO:0008270 GO:0016491
Cluster01294	RTFL01-05-I18	AT1G54020.3	myrosinase-associated protein, putative	1e-126	GO:0006629 GO:0016788
Cluster01295	RTFL01-05-I19 RTFL01-18-F04 RTFL01-30-B06 RTFL01-34-B06 RTFL01-39-A10	AT5G42090.1	similar to unknown protein [Arabidopsis thaliana] (TAIR:AT3G09570.1)	1e-125	GO:0016021
Cluster01296	RTFL01-05-I21	AT3G63280.1	protein kinase family protein	0	GO:0000166 GO:0004672 GO:0004674 GO:0004674 GO:0004674 GO:0005524 GO:0005524 GO:0005524 GO:0006468 GO:0006468 GO:0006468 GO:0016301 GO:0016740
Cluster01297	RTFL01-05-I22	AT5G14030.1	translocon-associated protein beta (TRAPB) family protein	4e-16	GO:0005783 GO:0016021
Cluster01298	RTFL01-05-I24 RTFL01-38-O24 RTFL01-52-O05	AT3G23120.1	leucine-rich repeat family protein	8e-70	GO:0005515
Cluster01299	RTFL01-05-J01	AT3G58730.1	(VACUOLAR ATP SYNTHASE SUBUNIT D)	0	GO:0015986 GO:0016469 GO:0046933 GO:0046961
Cluster01300	RTFL01-05-J02 RTFL01-15-B01 RTFL01-22-D03 RTFL01-24-B03 RTFL01-26-G08	AT5G66200.1	armadillo/beta-catenin repeat family protein	1e-121	GO:0005488
Cluster01301	RTFL01-05-J03 RTFL01-07-L10 RTFL01-23-C10 RTFL01-32-L15 RTFL01-33-I01 RTFL01-44-I22	AT4G20360.1	AtRABE1b/AtRab8D (Arabidopsis Rab GTPase homolog E1b)	2e-97	GO:0000166 GO:0003746 GO:0003746 GO:0003924 GO:0005525 GO:0005525 GO:0005525 GO:0005525 GO:0005525 GO:0005525 GO:0005622 GO:0006414
Cluster01302	RTFL01-05-J04	AT5G10240.1	ASN3 (ASPARAGINE SYNTHETASE 3)	2e-92	GO:0004066 GO:0004066 GO:0006529 GO:0006529 GO:0008152
Cluster01303	RTFL01-05-J05 RTFL01-07-O05 RTFL01-09-E16 RTFL01-11-O06 RTFL01-15-H11 RTFL01-19-O23 RTFL01-32-B10 RTFL01-33-G13 RTFL01-37-F22 RTFL01-39-I11 RTFL01-40-F19 RTFL01-41-C17 RTFL01-41-F05 RTFL01-41-K12	AT1G16880.1	uridylyltransferase-related	0	GO:0009535
Cluster01304	RTFL01-05-J10 RTFL01-07-A04 RTFL01-07-L23 RTFL01-16-G18 RTFL01-29-G09 RTFL01-42-A19	AT3G50830.1	COR413-PM2 (cold regulated 413 plasma membrane 2)	0
Cluster01305	RTFL01-05-J11 RTFL01-29-E05	AT1G35680.1	50S ribosomal protein L21, chloroplast / CL21 (RPL21)	1e-139	GO:0003723 GO:0003735 GO:0005622 GO:0005840 GO:0006412 GO:0030529
Cluster01306	RTFL01-05-J12 RTFL01-21-N02 RTFL01-50-D11	AT1G61740.1	similar to unknown protein [Arabidopsis thaliana] (TAIR:AT1G11540.1)	1e-132	GO:0016021
Cluster01307	RTFL01-05-J13 RTFL01-42-I18	AT2G34040.2	apoptosis inhibitory 5 (API5) family protein	0	GO:0005515
Cluster01308	RTFL01-05-J14 RTFL01-31-M03	AT4G26570.1	ATCBL3 (CALCINEURIN B-LIKE 3)	0	GO:0005509 GO:0005509 GO:0005509 GO:0005509
Cluster01309	RTFL01-05-J15	AT3G15360.1	ATHM4 (Arabidopsis thioredoxin M-type 4)	1e-131	GO:0006118 GO:0006662 GO:0009055 GO:0009055 GO:0015035 GO:0045454 GO:0045454
Cluster01310	RTFL01-05-J16 RTFL01-17-G15	AT3G19870.1	binding	1e-157
Cluster01311	RTFL01-05-J17 RTFL01-23-H18	AT2G30280.1	similar to zinc finger protein-related [Arabidopsis thaliana] (TAIR:AT5G63740.1)	3e-97	GO:0004842 GO:0006512 GO:0016874 GO:0051028
Cluster01312	RTFL01-05-J18 RTFL01-05-L10 RTFL01-08-M14 RTFL01-19-D13 RTFL01-30-O01	AT3G15350.2	glycosyltransferase family 14 protein / core-2/I-branching enzyme family protein	1e-142	GO:0008375 GO:0016020
Cluster01313	RTFL01-05-J19 RTFL01-29-D24	AT1G74600.1	pentatricopeptide (PPR) repeat-containing protein	1e-152	GO:0005488
Cluster01314	RTFL01-05-J23 RTFL01-17-G21 RTFL01-31-N21 RTFL01-41-G14	AT4G34240.1	ALDH3I1 (Aldehyde dehydrogenase 3I1)	0	GO:0004030 GO:0006081 GO:0008152 GO:0016491
Cluster01315	RTFL01-05-K01 RTFL01-22-F09	AT2G18660.1	expansin family protein (EXPR3)	1e-107	GO:0005576
Cluster01316	RTFL01-05-K02 RTFL01-21-L10	AT3G18060.1	transducin family protein / WD-40 repeat family protein	0	GO:0001501 GO:0005622
Cluster01317	RTFL01-05-K03 RTFL01-33-P17	AT2G25790.1	leucine-rich repeat transmembrane protein kinase, putative	0	GO:0004672 GO:0004872 GO:0005515 GO:0005524 GO:0006468 GO:0016301
Cluster01318	RTFL01-05-K04	AT5G07080.1	transferase family protein	3e-81	GO:0016740
Cluster01319	RTFL01-05-K08	AT2G37770.2	oxidoreductase	1e-179	GO:0016491
Cluster01320	RTFL01-05-K09 RTFL01-12-A12 RTFL01-40-G02 RTFL01-44-K13	AT1G50480.1	THFS (10-FORMYLTETRAHYDROFOLATE SYNTHETASE)	0	GO:0004329 GO:0005524 GO:0009396 GO:0016874
Cluster01321	RTFL01-05-K10 RTFL01-25-O10 RTFL01-48-N12	AT4G26970.1	aconitate hydratase, cytoplasmic, putative / citrate hydro-lyase/aconitase, putative	1e-170	GO:0003723 GO:0003994 GO:0008152 GO:0008152 GO:0016829 GO:0016836 GO:0016836 GO:0051539 GO:0051539
Cluster01322	RTFL01-01-P04 RTFL01-05-K11 RTFL01-14-P10 RTFL01-41-P23 RTFL01-49-M24	AT3G18890.1	catalytic/ coenzyme binding	0	GO:0003824 GO:0009535 GO:0044237 GO:0050662
Cluster01323	RTFL01-05-K12	AT4G34555.1	40S ribosomal protein S25, putative	1e-132	GO:0003723 GO:0003723 GO:0003723 GO:0003723 GO:0005525 GO:0005525 GO:0005786 GO:0005786 GO:0005786 GO:0006605 GO:0006614 GO:0006614 GO:0006614 GO:0016020
Cluster01324	RTFL01-05-K13	AT5G19530.1	ACL5 (ACAULIS 5)	1e-122	GO:0003824
Cluster01325	RTFL01-04-O14 RTFL01-05-K15 RTFL01-27-E05 RTFL01-52-O17	AT3G26810.1	AFB2 (AUXIN SIGNALING F-BOX 2)	1e-137	GO:0005515
Cluster01326	RTFL01-05-K16 RTFL01-49-C08	AT5G18410.2	KLK (KLUNKER)	0	GO:0000902 GO:0005515 GO:0005625 GO:0005626 GO:0006928 GO:0030835 GO:0030835 GO:0031209 GO:0031209 GO:0031209
Cluster01327	RTFL01-05-K18	AT4G05000.2	vacuolar protein sorting-associated protein 28 family protein / VPS28 family protein	0	GO:0005515
Cluster01328	RTFL01-05-K19 RTFL01-09-G19 RTFL01-11-J09 RTFL01-11-N10 RTFL01-20-J16 RTFL01-20-K19 RTFL01-20-P10 RTFL01-26-N12 RTFL01-27-E20 RTFL01-30-P17 RTFL01-34-H19 RTFL01-35-A04 RTFL01-37-B22 RTFL01-39-M12 RTFL01-44-E17 RTFL01-48-N19 RTFL01-49-M13 RTFL01-50-G23 RTFL01-52-E22	AT1G52400.2	BGL1 (BETA-GLUCOSIDASE HOMOLOG 1)	1e-163	GO:0003824 GO:0004553 GO:0005975 GO:0005975 GO:0005975 GO:0008152 GO:0008422 GO:0015926 GO:0016787 GO:0016798 GO:0043169
Cluster01329	RTFL01-05-K20	AT4G16155.1	dihydrolipoamide dehydrogenase 2, plastidic / lipoamide dehydrogenase 2 (PTLPD2)	0	GO:0004148 GO:0005737 GO:0006118 GO:0006118 GO:0016491 GO:0016491 GO:0016491 GO:0016491 GO:0016491 GO:0045454 GO:0050660 GO:0050660 GO:0050660
Cluster01330	RTFL01-05-K22	AT4G36840.1	kelch repeat-containing protein	1e-06	GO:0003676 GO:0004519 GO:0006308
Cluster01331	RTFL01-05-K23 RTFL01-27-A01 RTFL01-52-F17	AT2G38040.2	CAC3 (acetyl co-enzyme A carboxylase carboxyltransferase alpha subunit)	1e-105	GO:0003989 GO:0006633 GO:0009317 GO:0016740 GO:0016874
Cluster01332	RTFL01-05-K24 RTFL01-37-G13	AT1G33420.1	PHD finger family protein	1e-123	GO:0005515 GO:0008270 GO:0008270 GO:0008270 GO:0046872
Cluster01333	RTFL01-05-L01	AT5G02080.1	DNA/panthothenate metabolism flavoprotein family protein	1e-127	GO:0007242 GO:0016020
Cluster01334	RTFL01-05-L06 RTFL01-31-J14 RTFL01-49-D24	AT4G34540.1	isoflavone reductase family protein	0	GO:0006808 GO:0016564
Cluster01335	RTFL01-05-L07 RTFL01-19-E05 RTFL01-23-L10	AT4G17150.1	similar to unknown protein [Arabidopsis thaliana] (TAIR:AT4G14290.1)	2e-88
Cluster01336	RTFL01-05-L12	AT5G56350.1	pyruvate kinase, putative	1e-102	GO:0000287 GO:0000287 GO:0000287 GO:0000287 GO:0003824 GO:0004743 GO:0004743 GO:0004743 GO:0004743 GO:0006096 GO:0006096 GO:0006096 GO:0006096 GO:0016301 GO:0016740 GO:0030955 GO:0030955 GO:0030955
Cluster01337	RTFL01-05-L13 RTFL01-08-I13 RTFL01-19-M01 RTFL01-29-J15 RTFL01-40-N23 RTFL01-47-C19 RTFL01-50-K20	AT5G64040.1	PSAN (photosystem I reaction center subunit PSI-N)	0	GO:0005515 GO:0009522 GO:0015979 GO:0042651
Cluster01338	RTFL01-05-L14	AT1G12560.1	ATEXPA7 (ARABIDOPSIS THALIANA EXPANSIN A7)	1.2	GO:0006118 GO:0006118 GO:0016491 GO:0016491 GO:0016491 GO:0018492
Cluster01339	RTFL01-05-L17 RTFL01-37-P10	AT1G07890.7	APX1 (ASCORBATE PEROXIDASE 1, MATERNAL EFFECT EMBRYO ARREST 6)	0	GO:0004601 GO:0004601 GO:0004601 GO:0004601 GO:0006979 GO:0006979 GO:0046872
Cluster01340	RTFL01-05-L18 RTFL01-15-B20 RTFL01-44-D02	AT4G09320.1	NDPK1 (nucleoside diphosphate kinase 1)	1e-105	GO:0000166 GO:0000287 GO:0004550 GO:0004550 GO:0004550 GO:0005524 GO:0005524 GO:0005524 GO:0006183 GO:0006228 GO:0006241 GO:0009209 GO:0016301 GO:0016740
Cluster01341	RTFL01-05-L20 RTFL01-06-F16 RTFL01-08-L10 RTFL01-11-O08 RTFL01-37-G01 RTFL01-38-C01 RTFL01-50-E17	AT5G66190.2	ATLFNR1 (LEAF FNR 1)	0	GO:0004324 GO:0006118 GO:0006118 GO:0006118 GO:0016491 GO:0016491 GO:0042651 GO:0050660 GO:0050661
Cluster01342	RTFL01-05-L21	AT4G11410.1	short-chain dehydrogenase/reductase (SDR) family protein	0	GO:0008152 GO:0008152 GO:0016491 GO:0016491
Cluster01343	RTFL01-05-L23	AT1G72120.1	proton-dependent oligopeptide transport (POT) family protein	2e-79	GO:0005215 GO:0006810 GO:0006857 GO:0016020 GO:0016021
Cluster01344	RTFL01-05-M01	AT3G54220.1	SCR (SCARECROW)	2e-85	GO:0005199 GO:0019867
Cluster01345	RTFL01-05-M02	AT3G16100.1	AtRABG3c/AtRab7D (Arabidopsis Rab GTPase homolog G3c)	0	GO:0000166 GO:0005524 GO:0005525 GO:0005525 GO:0005525 GO:0005525 GO:0005622 GO:0006355 GO:0007264 GO:0007264 GO:0008134 GO:0015031
Cluster01346	RTFL01-05-M03 RTFL01-09-L06	AT5G62640.2	ELF5 (EARLY FLOWERING 5)	0	GO:0005515
Cluster01347	RTFL01-05-M05 RTFL01-22-E04 RTFL01-39-B03	AT5G48020.1	similar to hypothetical protein DDBDRAFT_0189346 [Dictyostelium discoideum AX4] (GB:XP_647101.1)	1e-122	GO:0006869
Cluster01348	RTFL01-05-M07 RTFL01-44-I15	AT4G37470.1	hydrolase, alpha/beta fold family protein	0	GO:0016787
Cluster01349	RTFL01-05-M08 RTFL01-11-O11 RTFL01-14-J18 RTFL01-18-B15 RTFL01-42-K22 RTFL01-50-G12	AT1G70160.1	similar to unknown protein [Arabidopsis thaliana] (TAIR:AT5G54870.1)	1e-160
Cluster01350	RTFL01-05-M10 RTFL01-19-F08 RTFL01-26-L03 RTFL01-40-G22 RTFL01-40-K16	AT1G44920.1	similar to unknown protein [Oryza sativa (japonica cultivar-group)] (GB:AAO38479.1)	1e-99
Cluster01351	RTFL01-05-M11 RTFL01-24-M02 RTFL01-46-J04	AT1G18590.1	sulfotransferase family protein	1e-176	GO:0008146 GO:0016740
Cluster01352	RTFL01-05-M14	AT5G49840.1	ATP-dependent Clp protease ATP-binding subunit ClpX, putative	1e-42	GO:0000166 GO:0000166 GO:0005515 GO:0005524 GO:0005524 GO:0008233 GO:0015031 GO:0016887 GO:0017111
Cluster01353	RTFL01-05-M15	AT1G16820.1	vacuolar ATP synthase catalytic subunit-related / V-ATPase-related / vacuolar proton pump-related	0.28	GO:0003677 GO:0015074
Cluster01354	RTFL01-04-G23 RTFL01-05-M18 RTFL01-12-G09 RTFL01-13-N17 RTFL01-14-A13 RTFL01-15-E16 RTFL01-16-J07 RTFL01-20-L06 RTFL01-36-E16	AT4G12800.1	PSAL (photosystem I subunit L)	0	GO:0009538 GO:0015979
Cluster01355	RTFL01-05-M19	AT1G16460.3	ATRDH2 (ARABIDOPSIS THALIANA RHODANESE HOMOLOGUE 2)	1e-126	GO:0004792 GO:0004792 GO:0008272 GO:0016740 GO:0016784
Cluster01356	RTFL01-05-M20 RTFL01-09-H04 RTFL01-10-E11 RTFL01-21-G16	AT1G16610.2	SR45 (arginine/serine-rich 45)	1e-173	GO:0000166 GO:0003676 GO:0008380
Cluster01357	RTFL01-05-M21	AT3G07690.1	glycerol-3-phosphate dehydrogenase (NAD)	0	GO:0004367 GO:0005737 GO:0005975 GO:0006072 GO:0009331 GO:0016491 GO:0016614 GO:0016616 GO:0046168 GO:0050662 GO:0051287
Cluster01358	RTFL01-05-M22	AT4G24190.2	SHD (SHEPHERD)	0.02	GO:0006508 GO:0008234
Cluster01359	RTFL01-05-M23	AT5G47220.1	ATERF-2/ATERF2/ERF2 (ETHYLENE RESPONSE FACTOR 2)	1e-108	GO:0003677 GO:0003700 GO:0005634 GO:0006350 GO:0006355 GO:0006355
Cluster01360	RTFL01-05-M24 RTFL01-15-P11 RTFL01-19-J23 RTFL01-22-B20 RTFL01-27-M11 RTFL01-36-E06	AT4G30210.2	ATR2 (ARABIDOPSIS P450 REDUCTASE 2)	0	GO:0003958 GO:0005506 GO:0006118 GO:0006118 GO:0006118 GO:0006118 GO:0009055 GO:0010181 GO:0010181 GO:0016491 GO:0016491 GO:0016491 GO:0016491 GO:0016491
Cluster01361	RTFL01-05-N02	AT2G06850.1	EXGT-A1 (ENDO-XYLOGLUCAN TRANSFERASE)	0	GO:0004553 GO:0004553 GO:0005618 GO:0005975 GO:0005975 GO:0006073 GO:0016762 GO:0016787 GO:0048046
Cluster01362	RTFL01-05-N04	AT5G12440.1	zinc finger (CCCH-type) family protein	1e-09	GO:0000166 GO:0003676 GO:0003676 GO:0008270
Cluster01363	RTFL01-05-N05 RTFL01-08-B21	AT5G29000.3	myb family transcription factor	1e-128	GO:0003677 GO:0045449
Cluster01364	RTFL01-05-N07 RTFL01-31-C17 RTFL01-45-H02	AT4G10790.1	UBX domain-containing protein	1e-148	GO:0006464
Cluster01365	RTFL01-05-N08	AT1G11390.1	ABC1 family protein	1e-144	GO:0016301
Cluster01366	RTFL01-05-N09	AT2G24570.1	WRKY17 (WRKY DNA-binding protein 17)	1e-123	GO:0003677 GO:0003700 GO:0005634 GO:0006350 GO:0006355 GO:0043565 GO:0045449
Cluster01367	RTFL01-05-N11 RTFL01-37-C05	AT4G17230.1	SCL13 (SCARECROW-LIKE 13)	2e-60	GO:0005515 GO:0005515 GO:0005515 GO:0005515 GO:0005515 GO:0045449
Cluster01368	RTFL01-05-N12 RTFL01-12-O08 RTFL01-30-N05	AT1G01140.1	CIPK9 (CBL-INTERACTING PROTEIN KINASE 9)	0	GO:0000166 GO:0004672 GO:0004674 GO:0004674 GO:0004674 GO:0005524 GO:0005524 GO:0005524 GO:0006468 GO:0006468 GO:0006468 GO:0007165 GO:0016301 GO:0016740
Cluster01369	RTFL01-05-N13 RTFL01-11-K24 RTFL01-20-C16 RTFL01-32-G12	AT1G16080.1	similar to unnamed protein product [Ostreococcus tauri] (GB:CAL54676.1)	0
Cluster01370	RTFL01-05-N14 RTFL01-07-B13 RTFL01-20-I01 RTFL01-22-B18 RTFL01-27-G06 RTFL01-47-H17 RTFL01-49-K03 RTFL01-52-O13	AT1G57720.2	translation elongation factor	1e-145	GO:0003746 GO:0005853 GO:0006414
Cluster01371	RTFL01-05-N15	AT1G74055.1	unknown protein	2e-95
Cluster01372	RTFL01-05-N16 RTFL01-28-N08	AT1G02170.1	LOL3 (LSD ONE LIKE 3)	0	GO:0006508 GO:0030693
Cluster01373	RTFL01-05-N17	AT3G05990.1	leucine-rich repeat family protein	1e-155	GO:0005515
Cluster01374	RTFL01-05-N18	AT4G21450.1	vesicle-associated membrane family protein / VAMP family protein	0.005
Cluster01375	RTFL01-05-N19 RTFL01-08-D02 RTFL01-08-L02 RTFL01-16-E23 RTFL01-35-E04 RTFL01-36-O23 RTFL01-37-H02 RTFL01-43-F17	AT5G15850.1	COL1 (CONSTANS-LIKE 1)	1e-152	GO:0003677 GO:0005622 GO:0008270 GO:0008270 GO:0008270 GO:0046872
Cluster01376	RTFL01-05-N20 RTFL01-47-D03	AT5G60790.1	ATGCN1 (Arabidopsis thaliana general control non-repressible 1)	1e-139	GO:0000166 GO:0000166 GO:0005524 GO:0005524 GO:0016887 GO:0017111
Cluster01377	RTFL01-05-N22 RTFL01-08-G06 RTFL01-11-I10 RTFL01-14-G10 RTFL01-19-P15 RTFL01-25-I19 RTFL01-29-H22 RTFL01-40-M17 RTFL01-42-F03 RTFL01-43-N14 RTFL01-50-F17 RTFL01-52-M03	AT1G44446.3	CH1 (CHLORINA 1)	1e-150	GO:0006118 GO:0016491
Cluster01378	RTFL01-05-N23 RTFL01-16-K13	AT5G54630.1	zinc finger protein-related	1e-160	GO:0003676 GO:0005622 GO:0005622 GO:0008270 GO:0008270 GO:0045449
Cluster01379	RTFL01-05-N24 RTFL01-12-A05 RTFL01-39-P19	AT2G02180.1	TOM3 (tobamovirus multiplication protein 3)	0	GO:0016021
Cluster01380	RTFL01-05-O03 RTFL01-26-N14 RTFL01-38-K07 RTFL01-42-A05 RTFL01-45-P11 RTFL01-47-J22 RTFL01-51-F19	AT4G24690.1	ubiquitin-associated (UBA)/TS-N domain-containing protein / octicosapeptide/Phox/Bemp1 (PB1) domain-containing protein	1e-116	GO:0005737 GO:0008270
Cluster01381	RTFL01-05-O05	AT2G20630.1	protein phosphatase 2C, putative / PP2C, putative	0	GO:0003824 GO:0015071
Cluster01382	RTFL01-05-O06 RTFL01-32-L14 RTFL01-37-K21 RTFL01-38-N01	AT4G37880.1	protein binding / zinc ion binding	1e-107	GO:0005515 GO:0008270 GO:0008270 GO:0046872
Cluster01383	RTFL01-05-O07	AT3G22220.2	DNA binding / protein dimerization	2e-45	GO:0003677 GO:0046983
Cluster01384	RTFL01-05-O09	AT3G61490.2	glycoside hydrolase family 28 protein / polygalacturonase (pectinase) family protein	1e-143	GO:0004650 GO:0005975
Cluster01385	RTFL01-05-O10 RTFL01-14-I04	AT4G09580.1	similar to unknown protein [Arabidopsis thaliana] (TAIR:AT1G71940.1)	1e-141	GO:0016787
Cluster01386	RTFL01-05-O11	AT5G03330.2	OTU-like cysteine protease family protein	1e-165	GO:0008233
Cluster01387	RTFL01-05-O12	AT4G34430.3	CHB3 (Arabidopsis thaliana switch 3D)	1e-120	GO:0003677 GO:0005634 GO:0008270 GO:0008270 GO:0046872
Cluster01388	RTFL01-05-O13 RTFL01-07-H04 RTFL01-20-K02 RTFL01-25-K11 RTFL01-25-K18	AT5G15780.1	pollen Ole e 1 allergen and extensin family protein	1e-176	GO:0005199
Cluster01389	RTFL01-05-O14	AT1G75170.3	transporter	1e-159	GO:0005215 GO:0005622 GO:0006810
Cluster01390	RTFL01-05-O15 RTFL01-05-P15	AT5G66450.2	phosphatidic acid phosphatase-related / PAP2-related	0	GO:0016787
Cluster01391	RTFL01-05-O16	AT1G74920.1	ALDH10A8 (Aldehyde dehydrogenase 10A8)	0	GO:0008152 GO:0016491 GO:0016491
Cluster01392	RTFL01-05-O18	AT3G58130.2	N-acetylglucosaminyl-phosphatidylinositol de-N-acetylase-related	5e-43	GO:0000225 GO:0016787
Cluster01393	RTFL01-05-O19 RTFL01-07-E14	AT2G40940.1	ERS1 (ETHYLENE RESPONSE SENSOR 1)	1e-176	GO:0000155 GO:0004673 GO:0004872 GO:0005524 GO:0007165 GO:0010105 GO:0016020 GO:0016310 GO:0016772 GO:0018106
Cluster01394	RTFL01-05-O20	AT4G09010.1	APX4 (ASCORBATE PEROXIDASE 4)	0	GO:0004601 GO:0004601 GO:0004601 GO:0006979 GO:0006979 GO:0046872
Cluster01395	RTFL01-05-O23 RTFL01-07-O07 RTFL01-11-O13 RTFL01-12-B02 RTFL01-13-M04 RTFL01-15-M11 RTFL01-16-H07 RTFL01-24-P17 RTFL01-26-D13 RTFL01-29-B03 RTFL01-31-J11 RTFL01-33-C02 RTFL01-45-C21	AT3G14210.1	ESM1 (EPITHIOSPECIFIER MODIFIER 1)	9e-82	GO:0006629 GO:0009409 GO:0016787 GO:0016788
Cluster01396	RTFL01-05-O24 RTFL01-22-L12	AT4G15802.1	similar to Os06g0274000 [Oryza sativa (japonica cultivar-group)] (GB:NP_001057372.1)	9e-63	GO:0005515
Cluster01397	RTFL01-05-P01 RTFL01-36-L08	AT4G39900.1	unknown protein	0
Cluster01398	RTFL01-05-P02 RTFL01-31-D23	AT1G32230.2	RCD1 (RADICAL-INDUCED CELL DEATH1)	4e-96	GO:0003950 GO:0003950 GO:0005634 GO:0006471
Cluster01399	RTFL01-05-P03 RTFL01-07-O24 RTFL01-08-D10 RTFL01-17-B15 RTFL01-51-B02 RTFL01-52-M24	AT4G20360.1	AtRABE1b/AtRab8D (Arabidopsis Rab GTPase homolog E1b)	1e-179	GO:0000166 GO:0003746 GO:0003746 GO:0003924 GO:0005525 GO:0005525 GO:0005525 GO:0005525 GO:0005525 GO:0005525 GO:0005622 GO:0006414
Cluster01400	RTFL01-05-P04 RTFL01-12-C07 RTFL01-25-M01 RTFL01-26-E15 RTFL01-27-E09 RTFL01-27-F09 RTFL01-40-C02 RTFL01-42-J12 RTFL01-45-P18	AT2G31790.1	UDP-glucoronosyl/UDP-glucosyl transferase family protein	0	GO:0008152 GO:0016740 GO:0016757 GO:0016758
Cluster01401	RTFL01-05-P05 RTFL01-47-L06	AT3G18773.1	zinc finger (C3HC4-type RING finger) family protein	1e-148	GO:0005515 GO:0008270 GO:0008270 GO:0046872
Cluster01402	RTFL01-05-P06 RTFL01-06-H02 RTFL01-11-G23 RTFL01-32-K18 RTFL01-41-H01	AT4G39460.1	SAMC1/SAMT1 (S-ADENOSYLMETHIONINE CARRIER 1, SAM TRANSPORTER1)	0	GO:0000095 GO:0005488 GO:0005488 GO:0005743 GO:0006810 GO:0006810 GO:0006810 GO:0009507 GO:0009658 GO:0015805 GO:0016020 GO:0016020 GO:0016021
Cluster01403	RTFL01-05-P07 RTFL01-16-I07 RTFL01-44-C05	AT1G21660.1	heat shock protein binding	1e-86	GO:0031072
Cluster01404	RTFL01-05-P08	AT4G27050.4	F-box family protein	9e-45	GO:0031225 GO:0031225
Cluster01405	RTFL01-05-P09	AT5G15380.1	DRM1 (DOMAINS REARRANGED METHYLASE 1)	0.14
Cluster01406	RTFL01-05-P10	AT3G62200.1	similar to EDA32 (embryo sac development arrest 32) [Arabidopsis thaliana] (TAIR:AT3G62210.1)	0.07
Cluster01407	RTFL01-05-P11	AT1G09520.1	similar to PHD finger family protein [Arabidopsis thaliana] (TAIR:AT3G17460.1)	4e-15	GO:0008270 GO:0008270
Cluster01408	RTFL01-05-P13 RTFL01-48-I21	AT1G75170.3	transporter	1e-159	GO:0005215 GO:0005622 GO:0006810
Cluster01409	RTFL01-05-P14 RTFL01-32-E13 RTFL01-37-A03 RTFL01-43-C09 RTFL01-46-M16	AT3G54830.1	amino acid transporter family protein	1e-144	GO:0016021
Cluster01410	RTFL01-05-P16 RTFL01-12-F19 RTFL01-13-O20 RTFL01-16-L24 RTFL01-19-H23 RTFL01-24-A21 RTFL01-24-M17 RTFL01-28-E17 RTFL01-47-F15	AT4G22120.2	early-responsive to dehydration protein-related / ERD protein-related	0	GO:0016020
Cluster01411	RTFL01-05-P18 RTFL01-09-O08 RTFL01-18-N05	AT5G63590.1	FLS (Flavonol synthase)	8e-57	GO:0005506 GO:0016491
Cluster01412	RTFL01-05-P19	AT5G19760.1	dicarboxylate/tricarboxylate carrier (DTC)	0	GO:0005488 GO:0005488 GO:0005739 GO:0005743 GO:0006810 GO:0006810 GO:0006810 GO:0016020 GO:0016020 GO:0016021
Cluster01413	RTFL01-05-P20	AT2G18330.1	AAA-type ATPase family protein	1e-129	GO:0000166 GO:0000166 GO:0005524 GO:0005524 GO:0005524 GO:0005524 GO:0017111
Cluster01414	RTFL01-05-P21 RTFL01-19-E07 RTFL01-20-I06 RTFL01-32-I17 RTFL01-41-D21 RTFL01-44-J24	AT4G03050.2	AOP3 (2-oxoglutarate?dependent dioxygenase 3)	1e-28	GO:0005506 GO:0016491 GO:0016702
Cluster01415	RTFL01-05-P22 RTFL01-09-N22 RTFL01-10-H22 RTFL01-25-B19	AT5G22350.1	similar to unknown protein [Arabidopsis thaliana] (TAIR:AT5G06180.2)	0	GO:0003677 GO:0003905 GO:0006284
Cluster01416	RTFL01-05-P23	AT2G33610.1	ATSWI3B (Arabidopsis thaliana switching protein 3B)	1e-159	GO:0003677 GO:0005515 GO:0005634
Cluster01417	RTFL01-05-P24 RTFL01-31-C01	AT3G52720.1	carbonic anhydrase family protein	0	GO:0004089 GO:0004089 GO:0006730 GO:0008270 GO:0016829
Cluster01418	RTFL01-06-A02 RTFL01-48-O17	AT3G55940.1	phosphoinositide-specific phospholipase C, putative	1e-156	GO:0004435 GO:0004435 GO:0004629 GO:0006629 GO:0006629 GO:0007165 GO:0007165 GO:0007165 GO:0007242 GO:0007242 GO:0007242
Cluster01419	RTFL01-06-A04 RTFL01-19-A01 RTFL01-38-D24 RTFL01-46-B19 RTFL01-48-L04 RTFL01-48-P11 RTFL01-50-L16	AT3G07100.1	protein transport protein Sec24, putative	1e-89	GO:0005515 GO:0005515 GO:0005515 GO:0006886 GO:0006886 GO:0006886 GO:0006888 GO:0006888 GO:0006888 GO:0008270 GO:0030127 GO:0030127 GO:0030127
Cluster01420	RTFL01-06-A06 RTFL01-07-B19 RTFL01-31-E05 RTFL01-40-M14	AT5G01590.1	similar to RNA binding protein [Bigelowiella natans] (GB:ABA27214.1)	0	GO:0003723 GO:0003964 GO:0006278
Cluster01421	RTFL01-06-A09 RTFL01-12-G05	AT4G27040.1	similar to unknown protein [Arabidopsis thaliana] (TAIR:AT3G31960.1)	0	GO:0005515
Cluster01422	RTFL01-06-A10	AT5G13660.1	similar to unknown protein [Arabidopsis thaliana] (TAIR:AT5G59830.2)	1e-91	GO:0003676 GO:0005622 GO:0005622 GO:0008270 GO:0008270
Cluster01423	RTFL01-06-A11 RTFL01-06-F09 RTFL01-26-A21 RTFL01-31-N18	AT5G02500.1	HSC70-1 (heat shock cognate 70 kDa protein 1)	1e-173	GO:0000166 GO:0005524 GO:0005524
Cluster01424	RTFL01-06-A12	AT5G67420.1	LOB domain protein 37 / lateral organ boundaries domain protein 37 (LBD37)	1e-65
Cluster01425	RTFL01-06-A14 RTFL01-12-H03 RTFL01-23-L19 RTFL01-45-B18	AT3G25540.1	LAG1 (Longevity assurance gene 1)	1e-138	GO:0016020 GO:0016021 GO:0016021 GO:0016021
Cluster01426	RTFL01-06-A17	AT1G56010.2	NAC1 (Arabidopsis NAC domain containing protein 21, Arabidopsis NAC domain containing protein 22)	4e-86	GO:0003677 GO:0045449
Cluster01427	RTFL01-06-A20 RTFL01-13-K16 RTFL01-48-O24	AT1G14650.1	SWAP (Suppressor-of-White-APricot)/surp domain-containing protein / ubiquitin family protein	1e-115	GO:0003723 GO:0006396 GO:0006464
Cluster01428	RTFL01-06-A22 RTFL01-11-O12 RTFL01-45-O01	AT3G56190.2	ALPHA-SNAP2 (ALPHA-SOLUBLE NSF ATTACHMENT PROTEIN)	1e-135	GO:0005488 GO:0005783 GO:0005794 GO:0006886
Cluster01429	RTFL01-06-A23 RTFL01-08-G13 RTFL01-09-H16 RTFL01-28-M18 RTFL01-38-C20 RTFL01-39-E02	AT5G63050.1	EMB2759 (EMBRYO DEFECTIVE 2759)	1e-145
Cluster01430	RTFL01-06-A24	AT4G30845.1	similar to hypothetical protein MtrDRAFT_AC126784g14v2 [Medicago truncatula] (GB:ABE94685.1)	2e-34
Cluster01431	RTFL01-06-B01 RTFL01-06-K10 RTFL01-13-C04 RTFL01-21-E15 RTFL01-25-M11 RTFL01-27-D01	AT1G31330.1	PSAF (photosystem I subunit F)	1e-163	GO:0009538 GO:0015979
Cluster01432	RTFL01-06-B02 RTFL01-12-D14 RTFL01-26-O05	AT4G31300.1	PBA1 (20S proteasome beta subunit A 1)	0	GO:0004175 GO:0004298 GO:0004298 GO:0005737 GO:0005829 GO:0005839 GO:0005839 GO:0006511 GO:0006511 GO:0008233 GO:0016787 GO:0043234
Cluster01433	RTFL01-06-B04 RTFL01-14-G03 RTFL01-18-K14 RTFL01-32-B20 RTFL01-36-D10	AT2G30620.1	histone H1.2	2e-56	GO:0000786 GO:0000786 GO:0000786 GO:0003677 GO:0003677 GO:0003677 GO:0003677 GO:0005634 GO:0005634 GO:0005634 GO:0005694 GO:0006334 GO:0006334 GO:0006334 GO:0007001
Cluster01434	RTFL01-06-B05 RTFL01-14-L15 RTFL01-43-E17 RTFL01-43-M18	AT4G05150.1	octicosapeptide/Phox/Bem1p (PB1) domain-containing protein	0	GO:0000166 GO:0004672 GO:0004674 GO:0004713 GO:0005524 GO:0005524 GO:0005524 GO:0006468 GO:0006468 GO:0016301 GO:0016740
Cluster01435	RTFL01-06-B07 RTFL01-11-C02 RTFL01-12-D24 RTFL01-34-E06 RTFL01-36-C18	AT5G04550.1	similar to unknown protein [Arabidopsis thaliana] (TAIR:AT3G23160.1)	1e-119
Cluster01436	RTFL01-06-B08	AT3G03090.1	sugar transporter family protein	2e-27
Cluster01437	RTFL01-06-B09	AT1G63050.1	membrane bound O-acyl transferase (MBOAT) family protein	0	GO:0016020 GO:0016021
Cluster01438	RTFL01-06-B10 RTFL01-06-N24 RTFL01-10-N16 RTFL01-12-L11 RTFL01-42-J24	AT3G05590.1	RPL18 (RIBOSOMAL PROTEIN L18)	0	GO:0003735 GO:0005622 GO:0005840 GO:0006412
Cluster01439	RTFL01-06-B12 RTFL01-13-M12	AT3G54740.2	similar to unknown protein [Arabidopsis thaliana] (TAIR:AT5G06560.1)	1e-176	GO:0005515
Cluster01440	RTFL01-06-B14 RTFL01-15-D15 RTFL01-43-F04	AT5G56550.1	similar to unknown protein [Arabidopsis thaliana] (TAIR:AT4G26288.1)	1e-109
Cluster01441	RTFL01-06-B16	AT4G16155.1	dihydrolipoamide dehydrogenase 2, plastidic / lipoamide dehydrogenase 2 (PTLPD2)	1e-155	GO:0005215 GO:0005215 GO:0006810 GO:0006810 GO:0006810 GO:0016020 GO:0016021 GO:0016021
Cluster01442	RTFL01-06-B18 RTFL01-18-K12 RTFL01-22-E21 RTFL01-26-C15 RTFL01-38-B12	AT4G36530.2	hydrolase, alpha/beta fold family protein	0	GO:0003824 GO:0006725 GO:0016787
Cluster01443	RTFL01-06-B19	AT5G03740.1	HD2C (HISTONE DEACETYLASE 2C)	6e-73	GO:0003676 GO:0005622 GO:0005622 GO:0008270 GO:0008270
Cluster01444	RTFL01-06-B20 RTFL01-08-K10 RTFL01-14-G15	AT3G62580.1	similar to late embryogenesis abundant domain-containing protein / LEA domain-containing protein [Arabidopsis thaliana] (TAIR:AT1G72100.1)	0	GO:0005515 GO:0005515 GO:0017157 GO:0042588
Cluster01445	RTFL01-06-B24	AT1G09100.1	RPT5B (26S PROTEASOME AAA-ATPASE SUBUNIT RPT5B)	5e-21
Cluster01446	RTFL01-06-C02 RTFL01-06-D02 RTFL01-06-M04 RTFL01-06-N04 RTFL01-07-A11 RTFL01-18-M20 RTFL01-25-C15 RTFL01-38-H08	AT3G57870.1	AHUS5 (EMBRYO DEFECTIVE 1637)	1e-154	GO:0006464 GO:0006512 GO:0006512 GO:0016874 GO:0019787
Cluster01447	RTFL01-06-C05 RTFL01-19-M24 RTFL01-28-A06 RTFL01-38-I21 RTFL01-48-E05	AT1G21400.1	2-oxoisovalerate dehydrogenase, putative / 3-methyl-2-oxobutanoate dehydrogenase, putative / branched-chain alpha-keto acid dehydrogenase E1 alpha subunit, putative	1e-173	GO:0008152 GO:0016624
Cluster01448	RTFL01-06-C06 RTFL01-06-H16 RTFL01-06-N18	AT2G27580.1	zinc finger (AN1-like) family protein	4e-66	GO:0003677 GO:0008270 GO:0008270 GO:0008270 GO:0046872
Cluster01449	RTFL01-06-C07	AT5G13200.1	GRAM domain-containing protein / ABA-responsive protein-related	9e-97	GO:0003676 GO:0004523
Cluster01450	RTFL01-06-C08	AT1G43590.1	similar to unknown protein [Arabidopsis thaliana] (TAIR:AT5G34838.1)	5e-27	GO:0016740
Cluster01451	RTFL01-06-C10 RTFL01-07-L22 RTFL01-19-I13 RTFL01-22-D24 RTFL01-28-B09 RTFL01-30-E06 RTFL01-36-P03	AT1G25280.1	AtTLP10 (TUBBY LIKE PROTEIN 10)	3e-69	GO:0005829 GO:0007602 GO:0007605 GO:0008020
Cluster01452	RTFL01-06-C12	AT2G20360.1	catalytic/ coenzyme binding	0	GO:0003824 GO:0005739 GO:0005739 GO:0044237 GO:0050662
Cluster01453	RTFL01-06-C13	AT1G60860.1	ARF GTPase-activating domain-containing protein	3e-93	GO:0005515 GO:0005737
Cluster01454	RTFL01-06-C14	AT3G55920.1	peptidyl-prolyl cis-trans isomerase, putative / cyclophilin, putative / rotamase, putative	3e-44	GO:0003755 GO:0003755 GO:0003755 GO:0006457 GO:0006457 GO:0016853
Cluster01455	RTFL01-06-C15 RTFL01-15-L16 RTFL01-18-E19 RTFL01-30-B11	AT2G13560.1	malate oxidoreductase, putative	1e-170	GO:0004470 GO:0005739 GO:0006108 GO:0016491 GO:0016616 GO:0016616 GO:0046872 GO:0051287
Cluster01456	RTFL01-06-C19 RTFL01-15-J16 RTFL01-23-H20 RTFL01-40-K09	AT5G11800.1	KEA6 (K efflux antiporter 6)	1e-129	GO:0006810 GO:0006885 GO:0015299 GO:0016021 GO:0016021
Cluster01457	RTFL01-06-C20 RTFL01-28-P12	AT4G11600.1	ATGPX6 (GLUTATHIONE PEROXIDASE 6)	1e-180	GO:0004601 GO:0004602 GO:0006979 GO:0016491
Cluster01458	RTFL01-06-C21 RTFL01-41-P14 RTFL01-49-G02	AT4G09350.1	DNAJ heat shock N-terminal domain-containing protein	1e-180	GO:0031072
Cluster01459	RTFL01-06-C23 RTFL01-09-K05 RTFL01-16-L17 RTFL01-17-H09 RTFL01-27-N19 RTFL01-29-G14	AT1G30380.1	PSAK (PHOTOSYSTEM I SUBUNIT K)	1e-141	GO:0009522 GO:0015979 GO:0016020
Cluster01460	RTFL01-06-D05 RTFL01-45-E23	AT2G42950.1	similar to unknown protein [Arabidopsis thaliana] (TAIR:AT1G29820.1)	9e-91
Cluster01461	RTFL01-04-K23 RTFL01-06-D06 RTFL01-16-G15 RTFL01-25-H24 RTFL01-26-A02 RTFL01-26-B02 RTFL01-31-F10 RTFL01-32-O18 RTFL01-34-L15 RTFL01-45-E12 RTFL01-45-H11	AT1G21750.2	ATPDIL1-1 (PDI-LIKE 1-1)	0	GO:0005783 GO:0016853 GO:0016853 GO:0045454
Cluster01462	RTFL01-06-D07 RTFL01-50-H13 RTFL01-52-I10	AT3G04290.1	ATLTL1/LTL1 (LI-TOLERANT LIPASE 1)	0	GO:0006629 GO:0016787 GO:0016788
Cluster01463	RTFL01-06-D09 RTFL01-07-J10 RTFL01-27-K04 RTFL01-39-F07 RTFL01-39-N05 RTFL01-40-M16 RTFL01-46-F01 RTFL01-47-A23 RTFL01-47-H23 RTFL01-50-I10 RTFL01-52-L17	AT3G20820.1	leucine-rich repeat family protein	1e-159	GO:0005515
Cluster01464	RTFL01-06-D11 RTFL01-10-B15	AT5G13800.1	hydrolase, alpha/beta fold family protein	1e-141	GO:0016787
Cluster01465	RTFL01-06-D12 RTFL01-31-P20 RTFL01-37-L19 RTFL01-51-N03	AT3G25140.1	QUA1 (QUASIMODO1)	1e-158	GO:0016051 GO:0016740 GO:0016758
Cluster01466	RTFL01-06-D13 RTFL01-19-F05 RTFL01-51-J22	AT5G13030.1	similar to Os06g0320700 [Oryza sativa (japonica cultivar-group)] (GB:NP_001057514.1)	0	GO:0000166 GO:0004672 GO:0004674 GO:0004674 GO:0004707 GO:0004707 GO:0004707 GO:0005524 GO:0005524 GO:0005524 GO:0005524 GO:0005524 GO:0005524 GO:0006468 GO:0006468 GO:0006468 GO:0006468 GO:0006468 GO:0008270 GO:0008270 GO:0016301 GO:0016740 GO:0046872
Cluster01467	RTFL01-06-D14	AT5G64580.1	AAA-type ATPase family protein	1e-136	GO:0000166 GO:0000166 GO:0004222 GO:0005524 GO:0005524 GO:0005524 GO:0005524 GO:0008270 GO:0016021 GO:0017111
Cluster01468	RTFL01-06-D15 RTFL01-24-O16 RTFL01-43-H22	AT4G39520.1	GTP-binding protein, putative	0	GO:0005525 GO:0005525 GO:0005525 GO:0005525 GO:0005622
Cluster01469	RTFL01-06-D16 RTFL01-42-C07	AT4G39510.1	CYP96A12 (cytochrome P450, family 96, subfamily A, polypeptide 12)	9e-29	GO:0004497 GO:0004497 GO:0004497 GO:0005506 GO:0005506 GO:0005506 GO:0006118 GO:0006118 GO:0016491 GO:0020037 GO:0020037 GO:0046872
Cluster01470	RTFL01-06-D17 RTFL01-10-M05 RTFL01-15-O22 RTFL01-24-L23 RTFL01-49-E22	AT4G18670.1	leucine-rich repeat family protein / extensin family protein	1e-141	GO:0005515
Cluster01471	RTFL01-06-D18 RTFL01-19-C04 RTFL01-24-I05 RTFL01-51-L12	AT2G02760.1	ATUBC2 (UBIQUITING-CONJUGATING ENZYME 2)	0	GO:0006464 GO:0006512 GO:0006512 GO:0016874 GO:0019787
Cluster01472	RTFL01-06-D20 RTFL01-36-E09 RTFL01-42-C05 RTFL01-49-F13	AT1G68830.1	STN7 (STT7 HOMOLOG STN7)	1e-162	GO:0004672 GO:0004674 GO:0005524 GO:0006468 GO:0006468
Cluster01473	RTFL01-06-D21 RTFL01-10-P07 RTFL01-23-O04 RTFL01-42-B16	AT4G38510.4	(VACUOLAR ATP SYNTHASE SUBUNIT B2)	0	GO:0005524 GO:0005737 GO:0006754 GO:0006810 GO:0006811 GO:0008553 GO:0015078 GO:0015986 GO:0015986 GO:0015986 GO:0015988 GO:0015992 GO:0016469 GO:0016469 GO:0016469 GO:0016787 GO:0046933 GO:0046933 GO:0046933 GO:0046961 GO:0046961 GO:0046961
Cluster01474	RTFL01-06-D22 RTFL01-14-P18 RTFL01-46-H11	AT1G44820.1	aminoacylase, putative / N-acyl-L-amino-acid amidohydrolase, putative	1e-103	GO:0004046 GO:0005737 GO:0006508 GO:0006520 GO:0008237
Cluster01475	RTFL01-06-D24 RTFL01-37-D07	AT3G08010.1	ATAB2	0	GO:0003723 GO:0006412 GO:0009658 GO:0009704
Cluster01476	RTFL01-06-E01 RTFL01-40-B05	AT1G69380.1	similar to unknown protein [Arabidopsis thaliana] (TAIR:AT5G13610.1)	1e-101	GO:0005739
Cluster01477	RTFL01-06-E05	AT3G47610.1	transcription regulator/ zinc ion binding	1e-137	GO:0005634 GO:0008270 GO:0030528 GO:0045449
Cluster01478	RTFL01-06-E08 RTFL01-06-N13 RTFL01-09-A09 RTFL01-15-G18 RTFL01-17-I05 RTFL01-24-A18 RTFL01-29-P23 RTFL01-35-F05 RTFL01-46-H16	AT1G15820.1	LHCB6 (LIGHT HARVESTING COMPLEX PSII)	0	GO:0009507 GO:0009765 GO:0016020
Cluster01479	RTFL01-06-E10	AT1G21640.1	NADK2 (NAD kinase 2)	0	GO:0003951 GO:0008152
Cluster01480	RTFL01-01-K23 RTFL01-06-E11 RTFL01-15-F02 RTFL01-16-M17 RTFL01-30-E21 RTFL01-32-O02	AT3G14690.1	CYP72A15 (cytochrome P450, family 72, subfamily A, polypeptide 15)	1e-156	GO:0004497 GO:0004497 GO:0004497 GO:0005506 GO:0005506 GO:0005506 GO:0006118 GO:0006118 GO:0016491 GO:0020037 GO:0020037 GO:0046872
Cluster01481	RTFL01-06-E12 RTFL01-08-H11 RTFL01-11-F10 RTFL01-33-B23 RTFL01-33-J18 RTFL01-42-D17 RTFL01-47-C17 RTFL01-47-D09 RTFL01-47-F18 RTFL01-49-O22 RTFL01-51-N01	AT5G20290.1	40S ribosomal protein S8 (RPS8A)	1e-130	GO:0005622 GO:0030529
Cluster01482	RTFL01-06-E16	AT2G31110.1	similar to unknown protein [Arabidopsis thaliana] (TAIR:AT2G42570.1)	1e-164	GO:0003723 GO:0003964 GO:0006278
Cluster01483	RTFL01-06-E17 RTFL01-08-J19	AT1G72810.1	threonine synthase, putative	1e-113	GO:0003824 GO:0004795 GO:0008152 GO:0009088 GO:0030170
Cluster01484	RTFL01-06-E18 RTFL01-07-I09 RTFL01-09-L16 RTFL01-19-L02 RTFL01-20-I13 RTFL01-34-A19 RTFL01-35-P22 RTFL01-46-K10	AT1G80380.3	phosphoribulokinase/uridine kinase-related	0	GO:0016301
Cluster01485	RTFL01-06-E20 RTFL01-26-L08	AT1G49320.1	BURP domain-containing protein	1e-170
Cluster01486	RTFL01-06-E21 RTFL01-19-N07 RTFL01-29-E17	AT5G22020.1	strictosidine synthase family protein	1e-167	GO:0009058 GO:0016844
Cluster01487	RTFL01-06-E22 RTFL01-36-H04	AT3G45600.1	TET3 (TETRASPANIN3)	1e-126	GO:0016021
Cluster01488	RTFL01-06-F05 RTFL01-16-L09 RTFL01-30-B14 RTFL01-30-G06 RTFL01-30-H06 RTFL01-45-A04	AT1G14810.1	semialdehyde dehydrogenase family protein	0	GO:0004073 GO:0005737 GO:0005737 GO:0006520 GO:0008652 GO:0009086 GO:0009088 GO:0016620 GO:0016620 GO:0046983 GO:0051287
Cluster01489	RTFL01-06-F06	AT1G21960.1	zinc finger (C3HC4-type RING finger) family protein	0.16
Cluster01490	RTFL01-06-F07 RTFL01-24-B13 RTFL01-37-J13	AT2G44500.1	similar to unknown protein [Arabidopsis thaliana] (TAIR:AT3G07900.1)	2e-97
Cluster01491	RTFL01-06-F08	AT2G45310.1	GAE4 (UDP-D-GLUCURONATE 4-EPIMERASE 4)	0	GO:0003824 GO:0005975 GO:0016857 GO:0044237 GO:0050662
Cluster01492	RTFL01-06-F10	AT1G15730.1	PRLI-interacting factor L, putative	1e-147	GO:0009508
Cluster01493	RTFL01-06-F11	AT2G44950.1	HUB1 (HISTONE MONO-UBIQUITINATION 1)	1e-08
Cluster01494	RTFL01-06-F13 RTFL01-08-L18 RTFL01-10-D03 RTFL01-11-C21 RTFL01-14-N17 RTFL01-17-F07 RTFL01-24-N01 RTFL01-25-H03 RTFL01-26-B07 RTFL01-28-B23 RTFL01-32-L19 RTFL01-39-M19 RTFL01-42-M12 RTFL01-44-G03 RTFL01-51-I20	AT4G34710.2	ADC2 (ARGININE DECARBOXYLASE 2)	2e-76	GO:0003824 GO:0006527 GO:0008295 GO:0008295 GO:0008792 GO:0008792 GO:0016829 GO:0016831
Cluster01495	RTFL01-06-F14 RTFL01-13-N15 RTFL01-20-O20 RTFL01-43-G16 RTFL01-43-J01	AT3G50530.1	CRK (CDPK-related kinase)	1e-145	GO:0000166 GO:0004672 GO:0004674 GO:0004674 GO:0004674 GO:0005524 GO:0005524 GO:0005524 GO:0006468 GO:0006468 GO:0006468 GO:0016301 GO:0016740
Cluster01496	RTFL01-06-F15 RTFL01-35-M06 RTFL01-49-I22	AT1G17100.1	SOUL heme-binding family protein	1e-176	GO:0005737
Cluster01497	RTFL01-06-F17	AT1G63360.1	disease resistance protein (CC-NBS-LRR class), putative	2e-30	GO:0005524 GO:0006915 GO:0006952
Cluster01498	RTFL01-06-F18	AT2G37170.1	PIP2B (plasma membrane intrinsic protein 2	2e-88	GO:0005215 GO:0005215 GO:0006810 GO:0006810 GO:0006810 GO:0015288 GO:0016020 GO:0016021 GO:0016021 GO:0016021 GO:0019867
Cluster01499	RTFL01-06-F20 RTFL01-43-K23	AT4G28910.3	similar to nuclear transport factor 2 (NTF2) family protein / RNA recognition motif (RRM)-containing protein [Arabidopsis thaliana] (TAIR:AT3G07250.1)	1e-101	GO:0003677 GO:0015074
Cluster01500	RTFL01-06-F22	AT3G13000.1	transcription factor	1e-107	GO:0045449
Cluster01501	RTFL01-06-G01	AT5G54260.1	MRE11 (MEIOTIC RECOMBINATION 11)	1e-150	GO:0004518 GO:0004519 GO:0004527 GO:0004527 GO:0006259 GO:0006281 GO:0006974 GO:0007126 GO:0016787 GO:0016787 GO:0030145
Cluster01502	RTFL01-06-G03	AT1G68570.1	proton-dependent oligopeptide transport (POT) family protein	1e-149	GO:0005215 GO:0006857 GO:0016020
Cluster01503	RTFL01-06-G06 RTFL01-27-K18 RTFL01-34-L06 RTFL01-49-K05	AT5G10360.1	EMB3010 (EMBRYO DEFECTIVE 3010)	0	GO:0003735 GO:0003735 GO:0005622 GO:0005840 GO:0005840 GO:0006412 GO:0006412
Cluster01504	RTFL01-06-G07 RTFL01-27-E14	AT2G37310.1	pentatricopeptide (PPR) repeat-containing protein	1e-157	GO:0005488
Cluster01505	RTFL01-06-G08	AT1G60140.1	ATTPS10 (Arabidopsis thaliana trehalose phosphatase/synthase 10)	2e-35	GO:0003824 GO:0003824 GO:0003824 GO:0005992 GO:0005992 GO:0008152
Cluster01506	RTFL01-06-G09 RTFL01-07-E06 RTFL01-39-C21	AT3G32930.1	similar to Os07g0608100 [Oryza sativa (japonica cultivar-group)] (GB:NP_001060239.1)	1e-160	GO:0009941
Cluster01507	RTFL01-06-G10 RTFL01-20-F13	AT3G20410.1	CPK9 (CALMODULIN-DOMAIN PROTEIN KINASE 9)	1e-133	GO:0000166 GO:0004672 GO:0004674 GO:0004674 GO:0004674 GO:0005509 GO:0005509 GO:0005509 GO:0005524 GO:0005524 GO:0005524 GO:0006468 GO:0006468 GO:0006468 GO:0016301 GO:0016740
Cluster01508	RTFL01-06-G11	AT2G42850.1	CYP718 (cytochrome P450, family 718)	3e-99	GO:0004497 GO:0004497 GO:0004497 GO:0005506 GO:0005506 GO:0005506 GO:0006118 GO:0006118 GO:0016491 GO:0020037 GO:0020037 GO:0046872
Cluster01509	RTFL01-06-G12 RTFL01-07-L01 RTFL01-37-F16 RTFL01-43-B04	AT1G09240.1	nicotianamine synthase, putative	1e-178	GO:0030410 GO:0030418
Cluster01510	RTFL01-06-G13 RTFL01-44-B04	AT2G40860.1	protein kinase family protein / protein phosphatase 2C ( PP2C) family protein	0	GO:0003824 GO:0004672 GO:0004674 GO:0005524 GO:0006468 GO:0006468
Cluster01511	RTFL01-06-G15 RTFL01-11-D09 RTFL01-33-F04 RTFL01-34-K16 RTFL01-38-N18 RTFL01-46-G16	AT3G13060.1	ECT5	0	GO:0003677 GO:0006306
Cluster01512	RTFL01-06-G20 RTFL01-16-L20 RTFL01-24-P02 RTFL01-32-M19	AT2G45680.1	TCP family transcription factor, putative	1e-109	GO:0005634 GO:0045449
Cluster01513	RTFL01-06-G22	AT5G02850.1	hydroxyproline-rich glycoprotein family protein	1e-144	GO:0000785 GO:0003677 GO:0003682 GO:0003723 GO:0003964 GO:0004190 GO:0005634 GO:0006278 GO:0006333 GO:0015074
Cluster01514	RTFL01-06-G24	AT1G10470.1	ARR4 (RESPONSE REGULATOR 4)	3e-38	GO:0000156 GO:0000160 GO:0005515 GO:0005515 GO:0006355
Cluster01515	RTFL01-06-H01	AT5G39760.1	ATHB23 (ARABIDOPSIS THALIANA HOMEOBOX PROTEIN 23)	0.013	GO:0003677 GO:0045449
Cluster01516	RTFL01-06-H03	AT1G80370.1	CYCA2	7e-79	GO:0000074 GO:0000074 GO:0005634
Cluster01517	RTFL01-06-H06 RTFL01-47-O15	AT1G74190.1	leucine-rich repeat family protein	8e-39	GO:0005515
Cluster01518	RTFL01-06-H07 RTFL01-39-H11 RTFL01-41-L21	AT2G38330.1	MATE efflux family protein	1e-122	GO:0006855 GO:0015238 GO:0015297 GO:0016020
Cluster01519	RTFL01-04-M05 RTFL01-06-H09 RTFL01-16-H02 RTFL01-16-M23 RTFL01-19-L15 RTFL01-29-F01 RTFL01-41-G03	AT3G23640.1	HGL1 (HETEROGLYCAN GLUCOSIDASE 1)	1e-166	GO:0004553 GO:0005975
Cluster01520	RTFL01-06-H13	AT2G16005.1	MD-2-related lipid recognition domain-containing protein / ML domain-containing protein	0.0002	GO:0031225 GO:0031225
Cluster01521	RTFL01-06-H15 RTFL01-09-H09 RTFL01-18-I15 RTFL01-40-G10 RTFL01-40-H10	AT5G22300.1	NIT4 (NITRILASE 4)	1e-136	GO:0006807 GO:0016810 GO:0016810
Cluster01522	RTFL01-06-H18	AT2G36530.1	LOS2 (Low expression of osmotically responsive genes 1)	1e-100	GO:0000015 GO:0000287 GO:0004634 GO:0004634 GO:0006096 GO:0006096 GO:0016829
Cluster01523	RTFL01-06-H19 RTFL01-08-P02 RTFL01-17-D17 RTFL01-18-N06 RTFL01-27-E06 RTFL01-27-N08 RTFL01-40-D20 RTFL01-41-D10 RTFL01-49-O08	AT1G32080.1	membrane protein, putative	1e-169	GO:0001584 GO:0007186 GO:0009706 GO:0016020 GO:0016021
Cluster01524	RTFL01-06-H20	AT5G25560.1	zinc finger (C3HC4-type RING finger) family protein	1e-149	GO:0005515 GO:0008270 GO:0008270 GO:0008270 GO:0046872
Cluster01525	RTFL01-06-H21	AT1G53900.1	GTP binding / translation initiation factor	1e-96	GO:0044237
Cluster01526	RTFL01-06-H22	AT5G08260.1	SCPL35 (serine carboxypeptidase-like 35)	0	GO:0004185 GO:0006508
Cluster01527	RTFL01-06-H24 RTFL01-16-O10 RTFL01-23-H11 RTFL01-30-M11	AT4G38970.2	fructose-bisphosphate aldolase, putative	0	GO:0003824 GO:0004332 GO:0004332 GO:0006096 GO:0006096 GO:0008152 GO:0016829
Cluster01528	RTFL01-06-I02 RTFL01-15-K04 RTFL01-24-K09 RTFL01-28-K11 RTFL01-29-B10 RTFL01-34-H05 RTFL01-35-M07 RTFL01-40-F12 RTFL01-45-P02	AT3G54600.1	DJ-1 family protein	0	GO:0008233
Cluster01529	RTFL01-06-I05	AT1G76140.1	prolyl oligopeptidase	1e-103	GO:0004287 GO:0006508 GO:0006508 GO:0008236
Cluster01530	RTFL01-06-I06 RTFL01-12-A02 RTFL01-19-O13 RTFL01-21-C16	AT4G30996.1	similar to unknown protein [Arabidopsis thaliana] (TAIR:AT2G24290.1)	0
Cluster01531	RTFL01-06-I07 RTFL01-10-A12 RTFL01-29-H08	AT3G59780.1	similar to unknown protein [Arabidopsis thaliana] (TAIR:AT5G23060.1)	1e-172	GO:0004252 GO:0004289 GO:0005576 GO:0006508 GO:0006508 GO:0019867
Cluster01532	RTFL01-06-I08 RTFL01-08-H07 RTFL01-13-L01 RTFL01-16-M18 RTFL01-20-A04 RTFL01-22-H03 RTFL01-27-F06 RTFL01-35-H11 RTFL01-36-M14 RTFL01-38-M01 RTFL01-40-B02 RTFL01-48-L17 RTFL01-51-C22	AT5G23060.1	similar to unknown protein [Arabidopsis thaliana] (TAIR:AT3G59780.1)	1e-175	GO:0004872 GO:0005739 GO:0009535
Cluster01533	RTFL01-06-I09 RTFL01-09-A24 RTFL01-21-O11 RTFL01-46-F07	AT3G02750.3	protein phosphatase type 2C	1e-129	GO:0003824 GO:0015071
Cluster01534	RTFL01-01-I20 RTFL01-06-I10 RTFL01-08-E12 RTFL01-21-F23 RTFL01-23-J07 RTFL01-43-A20 RTFL01-52-G20	AT4G35020.1	ARAC3/ATROP6/RHO1PS/ROP6 (rho-related protein from plants 6)	0	GO:0000166 GO:0005525 GO:0005525 GO:0005525 GO:0005525 GO:0005622 GO:0007264 GO:0007264
Cluster01535	RTFL01-06-I11	AT1G21590.1	protein kinase family protein	9e-16
Cluster01536	RTFL01-06-I12	AT1G68185.1	ubiquitin-related	4e-37	GO:0006464
Cluster01537	RTFL01-06-I13 RTFL01-22-M09 RTFL01-30-P23 RTFL01-44-N12	AT1G71695.1	peroxidase 12 (PER12) (P12) (PRXR6)	1e-166	GO:0004601 GO:0004601 GO:0004601 GO:0004601 GO:0005506 GO:0005509 GO:0006979 GO:0006979 GO:0016491 GO:0046872 GO:0046872
Cluster01538	RTFL01-06-I14 RTFL01-09-C20 RTFL01-12-N04 RTFL01-15-C12 RTFL01-17-B23 RTFL01-48-J05 RTFL01-49-J18	AT4G27585.1	band 7 family protein	0	GO:0016020
Cluster01539	RTFL01-06-I15	AT5G11000.1	similar to unknown protein [Arabidopsis thaliana] (TAIR:AT2G25200.1)	2e-63
Cluster01540	RTFL01-06-I16 RTFL01-15-P21	AT4G02860.1	catalytic	0	GO:0003824 GO:0009058
Cluster01541	RTFL01-06-I17 RTFL01-09-H22 RTFL01-16-M11 RTFL01-42-K18 RTFL01-48-M10 RTFL01-50-P03	AT4G12650.1	endomembrane protein 70, putative	1e-132	GO:0016021
Cluster01542	RTFL01-06-I18	AT5G06210.1	RNA-binding protein, putative	2e-75	GO:0000166 GO:0003676
Cluster01543	RTFL01-06-I19	AT5G46920.1	intron maturase, type II family protein	5e-86	GO:0003723 GO:0003964 GO:0006278 GO:0008380
Cluster01544	RTFL01-06-I20	AT5G05970.1	transducin family protein / WD-40 repeat family protein	1e-100	GO:0015031
Cluster01545	RTFL01-06-I22	AT4G12730.1	FLA2 (FLA2)	1e-132	GO:0007155
Cluster01546	RTFL01-06-J01	AT2G20310.1	similar to unknown protein [Arabidopsis thaliana] (TAIR:AT4G28690.1)	8e-20	GO:0004222 GO:0004420 GO:0005509 GO:0005578 GO:0006508 GO:0008233 GO:0008237 GO:0008270 GO:0009058 GO:0016787
Cluster01547	RTFL01-06-J05 RTFL01-21-M17 RTFL01-25-A13 RTFL01-28-K14 RTFL01-43-H24 RTFL01-47-B19	AT4G32330.2	similar to unknown protein [Arabidopsis thaliana] (TAIR:AT2G25480.1)	5e-99
Cluster01548	RTFL01-06-J06	AT1G53510.1	ATMPK18 (Arabidopsis thaliana MAP kinase 8)	2e-54	GO:0000166 GO:0004672 GO:0004674 GO:0004674 GO:0004707 GO:0005524 GO:0005524 GO:0005524 GO:0005524 GO:0006468 GO:0006468 GO:0006468 GO:0016301 GO:0016740
Cluster01549	RTFL01-06-J09 RTFL01-13-D16 RTFL01-17-H20 RTFL01-41-M18 RTFL01-42-A11 RTFL01-52-F06	AT2G35060.2	KUP11 (K uptake permease 11)	1e-170	GO:0006813 GO:0015079 GO:0016020
Cluster01550	RTFL01-06-J10 RTFL01-42-C13 RTFL01-42-E10	AT3G13290.1	transducin family protein / WD-40 repeat family protein	1e-107	GO:0005515 GO:0005515 GO:0005515 GO:0005515
Cluster01551	RTFL01-06-J11	AT5G47860.1	similar to unknown protein [Arabidopsis thaliana] (TAIR:AT3G43540.1)	0	GO:0008152 GO:0016740 GO:0016757 GO:0016758
Cluster01552	RTFL01-06-J12	AT1G08250.1	prephenate dehydratase family protein	3e-74	GO:0004664 GO:0009094
Cluster01553	RTFL01-06-J16 RTFL01-08-J13 RTFL01-20-F21	AT1G16840.1	similar to unknown protein [Arabidopsis thaliana] (TAIR:AT1G78890.1)	2e-76
Cluster01554	RTFL01-06-J17 RTFL01-20-L22 RTFL01-49-B20	AT4G02380.1	SAG21 (SENESCENCE-ASSOCIATED GENE 21)	1e-104	GO:0006950
Cluster01555	RTFL01-06-J18 RTFL01-13-L03 RTFL01-32-F19 RTFL01-36-B22 RTFL01-37-G22 RTFL01-38-A18 RTFL01-39-J14 RTFL01-44-N22 RTFL01-45-A11 RTFL01-46-K08 RTFL01-46-K12	AT2G43570.1	chitinase, putative	1e-103	GO:0004568 GO:0006032 GO:0008061 GO:0008061 GO:0016998
Cluster01556	RTFL01-06-J19 RTFL01-12-J09 RTFL01-27-O24 RTFL01-29-A22	AT5G65700.1	BAM1 (big apical meristem 1)	1e-151	GO:0004672 GO:0004674 GO:0004872 GO:0005515 GO:0005524 GO:0006468 GO:0006468 GO:0016301
Cluster01557	RTFL01-06-J20 RTFL01-35-I12	AT4G33865.1	40S ribosomal protein S29 (RPS29C)	2e-54	GO:0003735 GO:0005622 GO:0005840 GO:0006412
Cluster01558	RTFL01-06-J21	AT4G19985.1	GCN5-related N-acetyltransferase (GNAT) family protein	4e-68	GO:0008080 GO:0008152
Cluster01559	RTFL01-06-J22 RTFL01-37-D15 RTFL01-38-D09	AT4G13550.1	lipase class 3 family protein	1e-119	GO:0003824 GO:0004806 GO:0006629
Cluster01560	RTFL01-06-J23 RTFL01-13-C19	AT2G34430.1	LHB1B1 (Photosystem II light harvesting complex gene 1.4)	0	GO:0009507 GO:0009765 GO:0016020
Cluster01561	RTFL01-06-J24 RTFL01-19-O14 RTFL01-31-D11 RTFL01-50-E12 RTFL01-50-N20	AT5G64740.1	CESA6 (CELLULASE SYNTHASE 6)	1e-144	GO:0005515 GO:0008270 GO:0008270 GO:0016020 GO:0016760 GO:0030244 GO:0046872
Cluster01562	RTFL01-06-K01 RTFL01-40-N01 RTFL01-44-G17 RTFL01-47-P05	AT5G59890.1	ADF4 (ACTIN DEPOLYMERIZING FACTOR 4)	1e-113	GO:0003779 GO:0005622
Cluster01563	RTFL01-05-A21 RTFL01-06-K02 RTFL01-21-N19 RTFL01-34-P13	AT2G26990.1	FUS12 (FUSCA 12)	0	GO:0005829 GO:0043234
Cluster01564	RTFL01-06-K04 RTFL01-39-B23	AT5G63810.1	BGAL10 (beta-galactosidase 10)	1e-166	GO:0003824 GO:0004565 GO:0004565 GO:0005529 GO:0005975 GO:0005975 GO:0008152 GO:0009341 GO:0016787 GO:0016798 GO:0043169
Cluster01565	RTFL01-06-K05 RTFL01-09-E09 RTFL01-35-M05 RTFL01-38-O03	AT5G02840.3	DNA binding / transcription factor	1e-157	GO:0003677 GO:0005634
Cluster01566	RTFL01-06-K08 RTFL01-06-K15 RTFL01-08-J09 RTFL01-34-M03 RTFL01-52-G03	AT5G66720.2	5-azacytidine resistance protein -related	1e-127	GO:0003824
Cluster01567	RTFL01-06-K09 RTFL01-16-E11 RTFL01-28-P03 RTFL01-39-J10	AT1G67080.1	Involved in the photoprotection of PSII. aba4-1 mutant completely lacks neoxanthin,a component of the chromophore of the peripheral antenna system in PSII	1e-177	GO:0009517 GO:0009688 GO:0009941 GO:0010117 GO:0016122 GO:0016860 GO:0032928
Cluster01568	RTFL01-06-K12	AT1G34430.1	EMB3003 (EMBRYO DEFECTIVE 3003)	4e-51	GO:0005515 GO:0008152 GO:0008152 GO:0008415 GO:0008415 GO:0008415 GO:0016740 GO:0031405
Cluster01569	RTFL01-06-K13	AT4G34560.1	similar to unknown protein [Arabidopsis thaliana] (TAIR:AT5G66440.1)	1e-116
Cluster01570	RTFL01-06-K18 RTFL01-15-P23 RTFL01-46-E22	AT1G70760.1	inorganic carbon transport protein-related	1e-152	GO:0008137 GO:0016491
Cluster01571	RTFL01-06-K19	AT1G05560.1	UGT1 (UDP-glucosyl transferase 75B1)	1e-122	GO:0008152 GO:0016740 GO:0016757 GO:0016758
Cluster01572	RTFL01-06-K20	AT5G45890.1	SAG12 (SENESCENCE-ASSOCIATED GENE 12)	1e-138	GO:0004197 GO:0006508 GO:0006508 GO:0008233 GO:0008234 GO:0008234 GO:0008234 GO:0016787
Cluster01573	RTFL01-06-K21	AT5G54180.1	PTAC15 (PLASTID TRANSCRIPTIONALLY ACTIVE15)	1e-125	GO:0009508
Cluster01574	RTFL01-06-K22 RTFL01-35-M21	AT3G25470.1	bacterial hemolysin-related	0	GO:0003723 GO:0003723 GO:0019836
Cluster01575	RTFL01-06-L02 RTFL01-28-E05 RTFL01-52-F20	AT1G80630.1	leucine-rich repeat family protein	4e-93	GO:0005515
Cluster01576	RTFL01-06-L03	AT1G67410.1	exostosin family protein	8e-50	GO:0016020
Cluster01577	RTFL01-06-L05 RTFL01-11-M05 RTFL01-16-C12 RTFL01-33-E08 RTFL01-49-E19	AT3G54860.1	ATVPS33 (Arabidopsis thaliana vacuolar protein sorting 33)	1e-169	GO:0006904 GO:0016192
Cluster01578	RTFL01-06-L07	AT2G13840.1	PHP domain-containing protein	1e-105	GO:0003677 GO:0003887 GO:0006260
Cluster01579	RTFL01-06-L08	AT5G66055.2	AKRP/EMB2036 (EMBRYO DEFECTIVE 2036)	4e-71
Cluster01580	RTFL01-06-L09 RTFL01-23-B10 RTFL01-29-M02 RTFL01-36-F18 RTFL01-46-H15 RTFL01-46-M11	AT2G30490.1	ATC4H (CINNAMATE-4-HYDROXYLASE)	1e-158	GO:0004497 GO:0004497 GO:0004497 GO:0005506 GO:0005506 GO:0005506 GO:0006118 GO:0006118 GO:0016491 GO:0020037 GO:0020037 GO:0046872
Cluster01581	RTFL01-06-L11	AT2G44200.1	similar to unknown protein [Arabidopsis thaliana] (TAIR:AT2G44195.1)	1e-171	GO:0005515 GO:0005515 GO:0005515 GO:0005515 GO:0005515 GO:0005515
Cluster01582	RTFL01-06-L12 RTFL01-51-F23	AT3G27160.1	GHS1 (GLUCOSE HYPERSENSITIVE 1)	1e-163	GO:0003735 GO:0005622 GO:0005840 GO:0006412
Cluster01583	RTFL01-06-L13	AT4G19120.2	ERD3 (EARLY-RESPONSIVE TO DEHYDRATION 3)	1e-145	GO:0008168 GO:0016740
Cluster01584	RTFL01-06-L14 RTFL01-07-D01 RTFL01-15-N06 RTFL01-17-C11 RTFL01-20-H17 RTFL01-23-G13 RTFL01-24-I24 RTFL01-24-J02 RTFL01-27-E18 RTFL01-31-G05 RTFL01-33-N10 RTFL01-36-K03 RTFL01-38-C12 RTFL01-40-A12 RTFL01-51-C23 RTFL01-52-L18	AT2G39730.3	RCA (RUBISCO ACTIVASE)	0	GO:0005524
Cluster01585	RTFL01-06-L15 RTFL01-15-B13 RTFL01-18-B12 RTFL01-45-N03	AT1G33240.1	AT-GTL1 (Arabidopsis thaliana GT2-like 1)	1e-108	GO:0003677 GO:0005634
Cluster01586	RTFL01-06-L16 RTFL01-07-A15 RTFL01-39-M07 RTFL01-45-F07 RTFL01-47-L18	AT2G45740.3	PEX11D	0	GO:0005778 GO:0005779 GO:0007031 GO:0016559 GO:0016559
Cluster01587	RTFL01-06-L20 RTFL01-09-C13 RTFL01-29-B08 RTFL01-49-A14	AT2G32610.1	ATCSLB01 (Cellulose synthase-like B1)	1e-134	GO:0016020 GO:0016760 GO:0030244
Cluster01588	RTFL01-06-L21 RTFL01-47-N13	AT3G19800.1	similar to conserved hypothetical protein [Medicago truncatula] (GB:ABE78177.1)	0
Cluster01589	RTFL01-06-L22	AT3G15660.2	electron carrier/ protein disulfide oxidoreductase	0	GO:0005622 GO:0008270 GO:0009055 GO:0015035 GO:0045454
Cluster01590	RTFL01-06-L23 RTFL01-40-G24 RTFL01-40-P13 RTFL01-52-C20	AT5G54960.1	PDC2 (PYRUVATE DECARBOXYLASE-2)	1e-163	GO:0000287 GO:0000287 GO:0003824 GO:0016831 GO:0030976 GO:0030976 GO:0030976 GO:0030976
Cluster01591	RTFL01-06-L24 RTFL01-33-M20 RTFL01-47-C13	AT1G60870.1	MEE9 (maternal effect embryo arrest 9)	1e-152	GO:0009793
Cluster01592	RTFL01-06-M05 RTFL01-13-L04 RTFL01-19-F19 RTFL01-22-O23 RTFL01-39-G22	AT1G48420.1	D-CDES (D-CYSTEINE DESULFHYDRASE)	0	GO:0003824 GO:0030170
Cluster01593	RTFL01-06-M06 RTFL01-17-M15	AT1G13380.1	similar to unknown protein [Arabidopsis thaliana] (TAIR:AT4G27435.1)	1e-164
Cluster01594	RTFL01-06-M07 RTFL01-49-L06	AT2G45790.1	eukaryotic phosphomannomutase family protein	0	GO:0003824 GO:0004615 GO:0004615 GO:0005737 GO:0008152 GO:0016853 GO:0019307
Cluster01595	RTFL01-06-M08 RTFL01-29-F11 RTFL01-44-L06 RTFL01-45-I01	AT1G17720.2	ATB BETA (Arabidopsis thaliana serine/threonine protein phosphatase 2A 55 kDa regulatory subunit B beta isofor)	1e-148	GO:0000159 GO:0007165 GO:0008601
Cluster01596	RTFL01-06-M11 RTFL01-10-K23 RTFL01-12-H05 RTFL01-13-O09 RTFL01-18-A09 RTFL01-21-J24 RTFL01-34-H16 RTFL01-35-L06 RTFL01-38-H10 RTFL01-51-D05	AT1G50250.1	FTSH1 (FtsH protease 1)	0	GO:0000166 GO:0000166 GO:0004222 GO:0004222 GO:0004222 GO:0005524 GO:0005524 GO:0005524 GO:0005524 GO:0005524 GO:0006508 GO:0008270 GO:0016020 GO:0016021 GO:0017111 GO:0030163
Cluster01597	RTFL01-06-M12	AT3G10360.1	APUM4 (ARABIDOPSIS PUMILIO 4)	9e-44	GO:0003723 GO:0005488
Cluster01598	RTFL01-06-M13 RTFL01-19-E11	AT4G23100.2	RML1 (PHYTOALEXIN DEFICIENT 2, ROOT MERISTEMLESS 1)	1e-167	GO:0004357 GO:0004357 GO:0006750 GO:0006750 GO:0009507
Cluster01599	RTFL01-06-M15	AT2G34750.1	RNA polymerase I specific transcription initiation factor RRN3 family protein	1e-101	GO:0005199 GO:0019867
Cluster01600	RTFL01-06-M16	AT2G39400.1	hydrolase, alpha/beta fold family protein	0	GO:0006725 GO:0016787
Cluster01601	RTFL01-06-M17 RTFL01-17-H24	AT1G72820.1	mitochondrial substrate carrier family protein	0	GO:0005488 GO:0005488 GO:0005743 GO:0006810 GO:0006810 GO:0006810 GO:0016020 GO:0016020 GO:0016021
Cluster01602	RTFL01-06-M18	AT1G78600.1	zinc finger (B-box type) family protein	1e-108	GO:0003677 GO:0005622 GO:0008270 GO:0008270 GO:0008270 GO:0046872
Cluster01603	RTFL01-06-M20 RTFL01-28-G09 RTFL01-37-O03 RTFL01-43-K06	AT5G17630.1	glucose-6-phosphate/phosphate translocator, putative	1e-159	GO:0005215 GO:0006810 GO:0016020 GO:0016021
Cluster01604	RTFL01-06-M21	AT5G57070.1	hydroxyproline-rich glycoprotein family protein	2e-76
Cluster01605	RTFL01-06-M22	AT4G03560.1	ATTPC1 (TWO-PORE CHANNEL 1)	1e-119	GO:0005216 GO:0005216 GO:0005509 GO:0005509 GO:0006810 GO:0006811 GO:0006811 GO:0016020 GO:0016021
Cluster01606	RTFL01-06-M23 RTFL01-06-O06 RTFL01-13-N19 RTFL01-28-J19 RTFL01-32-H24 RTFL01-33-L20 RTFL01-34-J02 RTFL01-44-F15 RTFL01-51-B11	AT1G34030.1	40S ribosomal protein S18 (RPS18B)	0	GO:0003723 GO:0003735 GO:0005622 GO:0005840 GO:0006412
Cluster01607	RTFL01-06-M24	AT2G27030.1	CAM2 (CALMODULIN-2)	1e-154	GO:0005509 GO:0005509 GO:0005509
Cluster01608	RTFL01-06-N05	AT3G18840.2	binding	1e-27	GO:0006869
Cluster01609	RTFL01-06-N06 RTFL01-07-O14 RTFL01-12-O09 RTFL01-30-P15 RTFL01-32-D09 RTFL01-43-K16	AT1G25480.1	similar to unknown protein [Arabidopsis thaliana] (TAIR:AT2G17470.1)	0	GO:0010044 GO:0015140
Cluster01610	RTFL01-06-N07	AT4G17180.1	glycosyl hydrolase family 17 protein	1e-180	GO:0003824 GO:0004553 GO:0005975 GO:0005975 GO:0008152 GO:0016787 GO:0016798 GO:0043169
Cluster01611	RTFL01-06-N08 RTFL01-39-E18	AT1G56130.1	leucine-rich repeat family protein / protein kinase family protein	0.029
Cluster01612	RTFL01-06-N14 RTFL01-13-N07 RTFL01-31-N01	AT1G17650.1	phosphogluconate dehydrogenase (decarboxylating)	0	GO:0004616 GO:0006098 GO:0016491 GO:0050662
Cluster01613	RTFL01-06-N15	AT5G60980.2	nuclear transport factor 2 (NTF2) family protein / RNA recognition motif (RRM)-containing protein	0	GO:0000166 GO:0003676 GO:0005622 GO:0006810
Cluster01614	RTFL01-06-N17 RTFL01-30-N11 RTFL01-35-H08	AT3G22200.1	POP2 (POLLEN-PISTIL INCOMPATIBILITY 2)	1e-161	GO:0003824 GO:0003867 GO:0008483 GO:0008483 GO:0016740 GO:0030170 GO:0030170
Cluster01615	RTFL01-06-N19	AT4G29750.1	similar to unknown protein [Arabidopsis thaliana] (TAIR:AT3G23070.1)	1e-136
Cluster01616	RTFL01-06-N20	AT1G28960.5	ATNUDT15 (ARABIDOPSIS THALIANA NUDIX HYDROLASE HOMOLOG 15)	1e-131	GO:0016787
Cluster01617	RTFL01-06-N21 RTFL01-07-G02	AT2G03820.1	nonsense-mediated mRNA decay NMD3 family protein	1e-142	GO:0005515 GO:0005515
Cluster01618	RTFL01-06-N23	AT4G23580.1	kelch repeat-containing F-box family protein	3e-26	GO:0003676 GO:0004519 GO:0006308
Cluster01619	RTFL01-06-O03 RTFL01-28-J24	AT4G34215.2	Encodes a member of the SGNH-hydrolase superfamily of enzymes. The enzymes of the SGNH-hydrolase superfamily facilitate the hydrolysis of ester, thioester and amide bonds in a range of substrates including complex polysaccharides, lysophospholipids, acyl-CoA esters and other compounds.	8e-97
Cluster01620	RTFL01-06-O05 RTFL01-33-H02	AT3G16770.1	ATEBP/RAP2.3 (RELATED TO AP2 3)	7e-65	GO:0003677 GO:0003700 GO:0005634 GO:0006350 GO:0006355 GO:0006355
Cluster01621	RTFL01-06-O07	AT1G79640.1	kinase	1e-103	GO:0000166 GO:0004672 GO:0005524 GO:0005524 GO:0006468
Cluster01622	RTFL01-06-O09 RTFL01-48-J08	AT5G09850.1	transcription elongation factor-related	1e-116	GO:0003677 GO:0003677 GO:0005515 GO:0005515 GO:0005634 GO:0005634 GO:0006350 GO:0006350 GO:0030528 GO:0030528
Cluster01623	RTFL01-06-O11	AT3G20015.1	pepsin A	1e-163	GO:0003677 GO:0004190 GO:0004194 GO:0006508 GO:0008233 GO:0016787
Cluster01624	RTFL01-06-O12 RTFL01-32-K14	AT1G04960.1	similar to bZIP family transcription factor [Arabidopsis thaliana] (TAIR:AT1G27000.1)	1e-128
Cluster01625	RTFL01-06-O15 RTFL01-13-G19 RTFL01-27-I08	AT1G69390.1	ATMINE1 (ARABIDOPSIS HOMOLOGUE OF BACTERIAL MINE 1)	0	GO:0005515 GO:0005515 GO:0009507 GO:0010020
Cluster01626	RTFL01-06-O16 RTFL01-14-K09 RTFL01-37-C20 RTFL01-48-I04	AT2G16510.1	vacuolar ATP synthase 16 kDa proteolipid subunit 5 / V-ATPase 16 kDa proteolipid subunit 5 (AVAP5)	0	GO:0006810 GO:0006811 GO:0015078 GO:0015986 GO:0015986 GO:0015986 GO:0015992 GO:0016020 GO:0016020 GO:0016021 GO:0016021 GO:0016021 GO:0016469 GO:0016469 GO:0016469 GO:0016787 GO:0046933 GO:0046933 GO:0046933 GO:0046961 GO:0046961
Cluster01627	RTFL01-06-O17	AT3G63510.2	FAD binding / oxidoreductase	1e-105	GO:0003824 GO:0008033 GO:0008152 GO:0016491 GO:0050660
Cluster01628	RTFL01-06-O18	AT4G28030.1	GCN5-related N-acetyltransferase (GNAT) family protein	0	GO:0008080 GO:0008152
Cluster01629	RTFL01-06-O21	AT1G67830.1	ATFXG1 (ALPHA-FUCOSIDASE 1)	1e-148	GO:0006629 GO:0016788
Cluster01630	RTFL01-06-P03 RTFL01-43-B11	AT5G20400.1	oxidoreductase, 2OG-Fe(II) oxygenase family protein	1e-141	GO:0005506 GO:0016491 GO:0016702
Cluster01631	RTFL01-06-P04 RTFL01-48-I13	AT2G33120.1	SAR1 (SYNAPTOBREVIN-RELATED PROTEIN 1)	1e-176	GO:0006810 GO:0016021 GO:0016021 GO:0016192 GO:0016192
Cluster01632	RTFL01-06-P05 RTFL01-10-C19 RTFL01-13-B07 RTFL01-14-J15 RTFL01-20-M05 RTFL01-29-N06 RTFL01-35-D15	AT3G63490.1	ribosomal protein L1 family protein	1e-125	GO:0003723 GO:0003735 GO:0003735 GO:0005622 GO:0005840 GO:0006412 GO:0006412 GO:0015934 GO:0030529
Cluster01633	RTFL01-06-P06 RTFL01-12-F23 RTFL01-12-H13 RTFL01-18-O01	AT5G27930.2	protein phosphatase 2C, putative / PP2C, putative	1e-159	GO:0003824 GO:0015071
Cluster01634	RTFL01-06-P08 RTFL01-07-F06 RTFL01-18-C14 RTFL01-36-J12 RTFL01-47-M06	AT5G07290.1	(ARABIDOPSIS MEI2-LIKE)	1e-28	GO:0000166 GO:0003676 GO:0048507
Cluster01635	RTFL01-06-P10	AT4G20890.1	TUB9 (tubulin beta-9 chain)	2e-07
Cluster01636	RTFL01-06-P11 RTFL01-13-D24 RTFL01-18-P13 RTFL01-24-D22 RTFL01-32-A01 RTFL01-43-L05	AT5G63980.1	SAL1 (FIERY1)	1e-173	GO:0004437 GO:0006790 GO:0008441
Cluster01637	RTFL01-06-P13	AT1G76340.1	integral membrane family protein	3e-71	GO:0005351
Cluster01638	RTFL01-06-P14 RTFL01-36-H02	AT5G59613.1	similar to unknown protein [Arabidopsis thaliana] (TAIR:AT3G46430.1)	2e-70
Cluster01639	RTFL01-06-P15 RTFL01-27-M14	AT2G43000.1	ANAC042 (Arabidopsis NAC domain containing protein 42)	0	GO:0003677 GO:0045449
Cluster01640	RTFL01-06-P16	AT3G11020.1	DREB2B (DRE-binding protein 2B)	1e-122	GO:0003677 GO:0003700 GO:0005634 GO:0006350 GO:0006355 GO:0006355
Cluster01641	RTFL01-06-P19	AT5G15950.2	adenosylmethionine decarboxylase	1e-130	GO:0004014 GO:0006597 GO:0008295
Cluster01642	RTFL01-06-P20 RTFL01-30-E19 RTFL01-41-F06	AT1G06650.2	2-oxoglutarate-dependent dioxygenase, putative	1e-157	GO:0005506 GO:0016491
Cluster01643	RTFL01-06-P23	AT2G04650.1	ADP-glucose pyrophosphorylase family protein	1e-154	GO:0008415 GO:0009058 GO:0016779
Cluster01644	RTFL01-06-P24	AT3G26780.1	catalytic	1e-111	GO:0005199 GO:0019867
Cluster01645	RTFL01-07-A02	AT5G05480.1	similar to unknown protein [Arabidopsis thaliana] (TAIR:AT3G14920.1)	1e-172	GO:0005198
Cluster01646	RTFL01-07-A03 RTFL01-28-G03 RTFL01-35-B22 RTFL01-37-N10 RTFL01-42-D03	AT2G26280.1	CID7	0	GO:0003676 GO:0008270
Cluster01647	RTFL01-07-A06 RTFL01-13-K21 RTFL01-17-N19 RTFL01-31-J06 RTFL01-36-E04 RTFL01-45-B09	AT5G48385.1	similar to hydroxyproline-rich glycoprotein family protein [Arabidopsis thaliana] (TAIR:AT4G14900.1)	1e-171	GO:0005634 GO:0006355
Cluster01648	RTFL01-07-A08 RTFL01-29-I11	AT2G20230.1	similar to unknown protein [Arabidopsis thaliana] (TAIR:AT4G28770.1)	0	GO:0016021
Cluster01649	RTFL01-07-A10	AT5G14720.1	protein kinase family protein	1e-05	GO:0005199 GO:0019867
Cluster01650	RTFL01-07-A12 RTFL01-14-E01	AT3G54210.1	ribosomal protein L17 family protein	1e-161	GO:0003735 GO:0005622 GO:0005840 GO:0006412 GO:0030529
Cluster01651	RTFL01-07-A13 RTFL01-17-L03 RTFL01-32-F05 RTFL01-41-L01 RTFL01-43-P19	AT1G65040.2	protein binding / zinc ion binding	0	GO:0005515 GO:0008270 GO:0008270 GO:0046872
Cluster01652	RTFL01-01-O20 RTFL01-06-P02 RTFL01-07-A14 RTFL01-07-K01 RTFL01-11-G21 RTFL01-12-N03 RTFL01-16-O23 RTFL01-17-A14 RTFL01-21-N03 RTFL01-26-E23 RTFL01-28-N04 RTFL01-33-D03 RTFL01-33-F03 RTFL01-33-N19 RTFL01-35-P24 RTFL01-36-J18 RTFL01-39-J21 RTFL01-44-I04 RTFL01-45-A22 RTFL01-45-D02 RTFL01-46-L07 RTFL01-48-D18 RTFL01-50-I05	AT3G27690.1	LHCB2:4 (Photosystem II light harvesting complex gene 2.3)	0	GO:0009507 GO:0009765 GO:0016020
Cluster01653	RTFL01-07-A16	AT1G08590.1	CLAVATA1 receptor kinase (CLV1)	1e-110	GO:0004672 GO:0004674 GO:0005515 GO:0005524 GO:0006468 GO:0006468
Cluster01654	RTFL01-07-A21 RTFL01-15-A09	AT1G26790.1	Dof-type zinc finger domain-containing protein	3e-87	GO:0003677 GO:0008270 GO:0045449
Cluster01655	RTFL01-07-B03	AT1G56350.1	peptide chain release factor, putative	1e-127	GO:0003747 GO:0005737 GO:0006415 GO:0006415 GO:0016149
Cluster01656	RTFL01-02-O20 RTFL01-07-B04 RTFL01-10-J20 RTFL01-14-D18 RTFL01-23-I22 RTFL01-28-J01 RTFL01-36-J17 RTFL01-48-E03	AT1G07930.2	elongation factor 1-alpha / EF-1-alpha	0	GO:0000166 GO:0003746 GO:0003746 GO:0003924 GO:0005525 GO:0005525 GO:0005525 GO:0005525 GO:0005525 GO:0005737 GO:0006412 GO:0006414
Cluster01657	RTFL01-07-B06	AT5G18280.1	ATAPY2 (APYRASE 2)	0	GO:0016787 GO:0016787
Cluster01658	RTFL01-07-B07	AT1G70470.1	similar to unknown protein [Arabidopsis thaliana] (TAIR:AT1G23530.1)	0.25
Cluster01659	RTFL01-07-B08	AT3G62070.1	similar to unknown protein [Arabidopsis thaliana] (TAIR:AT2G46940.1)	1e-71	GO:0003755 GO:0003755 GO:0006457 GO:0006457 GO:0016853
Cluster01660	RTFL01-07-B09 RTFL01-11-A20	AT2G41840.1	40S ribosomal protein S2 (RPS2C)	0	GO:0003723 GO:0003723 GO:0003735 GO:0003735 GO:0003735 GO:0003735 GO:0005622 GO:0005622 GO:0005622 GO:0005622 GO:0005840 GO:0005840 GO:0005840 GO:0006412 GO:0006412 GO:0006412 GO:0006412 GO:0015935 GO:0030529
Cluster01661	RTFL01-07-B10 RTFL01-14-O12 RTFL01-27-F20 RTFL01-49-G16	AT2G39470.1	photosystem II reaction center PsbP family protein	0	GO:0005509 GO:0009535 GO:0009654 GO:0015979 GO:0019898
Cluster01662	RTFL01-07-B12	AT1G76020.1	similar to unknown protein [Arabidopsis thaliana] (TAIR:AT1G20225.1)	0	GO:0003676
Cluster01663	RTFL01-07-B14	AT2G28910.1	CXIP4 (CAX INTERACTING PROTEIN 4)	1e-151	GO:0003676 GO:0008270
Cluster01664	RTFL01-07-B15	AT2G30480.3	similar to P0028E10.10 [Oryza sativa (japonica cultivar-group)] (GB:BAB39906.1)	1e-108
Cluster01665	RTFL01-04-B15 RTFL01-07-B16 RTFL01-18-I04 RTFL01-34-A21 RTFL01-36-J11	AT4G32760.1	protein transporter	0	GO:0005622 GO:0006886 GO:0006886
Cluster01666	RTFL01-07-B17	AT1G18660.1	zinc finger (C3HC4-type RING finger) family protein	0	GO:0004176 GO:0005488 GO:0005515 GO:0006510 GO:0008270 GO:0008270 GO:0046872
Cluster01667	RTFL01-07-B18	AT2G46160.1	zinc finger (C3HC4-type RING finger) family protein	8e-65	GO:0005199 GO:0019867
Cluster01668	RTFL01-05-H19 RTFL01-07-B20 RTFL01-38-K21	AT4G11260.1	SGT1B (enhanced downy mildew 1b)	0	GO:0005488 GO:0005515 GO:0009867
Cluster01669	RTFL01-07-B21 RTFL01-14-B23	AT3G48540.1	cytidine/deoxycytidylate deaminase family protein	0	GO:0008270 GO:0016787
Cluster01670	RTFL01-07-B22	AT4G23540.1	binding	1e-169	GO:0005488
Cluster01671	RTFL01-07-B23	AT3G07760.2	similar to Os12g0514600 [Oryza sativa (japonica cultivar-group)] (GB:NP_001066883.1)	1e-156	GO:0005524 GO:0006457 GO:0051082
Cluster01672	RTFL01-07-C02 RTFL01-08-I16 RTFL01-12-J06 RTFL01-19-G09 RTFL01-32-H20 RTFL01-32-J17 RTFL01-43-N16 RTFL01-44-H21	AT2G21410.1	(VACUOLAR PROTON ATPASE A2)	0	GO:0005739 GO:0009705 GO:0015992 GO:0016020
Cluster01673	RTFL01-07-C05	AT2G05755.1	integral membrane family protein	9e-20	GO:0016020
Cluster01674	RTFL01-06-N10 RTFL01-07-C06 RTFL01-16-E22 RTFL01-22-C23 RTFL01-32-L11 RTFL01-49-K04	AT1G13930.1	similar to nodulin-related [Arabidopsis thaliana] (TAIR:AT2G03440.1)	2e-82
Cluster01675	RTFL01-07-C07 RTFL01-32-E17 RTFL01-47-C22	AT5G20070.1	ATNUDT19 (Arabidopsis thaliana Nudix hydrolase homolog 19)	1e-165	GO:0016787
Cluster01676	RTFL01-07-C08 RTFL01-09-M13 RTFL01-29-A05 RTFL01-39-C05 RTFL01-43-P13	AT3G06860.1	MFP2 (MULTIFUNCTIONAL PROTEIN)	0	GO:0003824 GO:0006631 GO:0006631 GO:0006631 GO:0008152 GO:0016491 GO:0016491 GO:0016491 GO:0016491 GO:0050662
Cluster01677	RTFL01-07-C09 RTFL01-15-E21 RTFL01-33-N08	AT1G79440.1	ALDH5F1 (SUCCINIC SEMIALDEHYDE DEHYDROGENASE)	0	GO:0008152 GO:0016491 GO:0016491 GO:0016620
Cluster01678	RTFL01-07-C10 RTFL01-08-N14 RTFL01-11-N09	AT3G59250.1	F-box family protein	4e-68
Cluster01679	RTFL01-07-C11 RTFL01-14-J03 RTFL01-33-O23	AT5G10140.1	FLC (FLOWERING LOCUS C)	0	GO:0003677 GO:0003700 GO:0003700 GO:0005634 GO:0005634 GO:0006350 GO:0006355 GO:0006355 GO:0006355 GO:0043565
Cluster01680	RTFL01-07-C12	AT4G27650.1	PEL1 (PELOTA)	1e-139	GO:0005634 GO:0006412
Cluster01681	RTFL01-07-C16	AT5G16030.2	similar to unknown protein [Arabidopsis thaliana] (TAIR:AT3G02500.1)	3e-75
Cluster01682	RTFL01-07-C17 RTFL01-31-N16 RTFL01-41-M07 RTFL01-42-B03	AT4G30920.1	cytosol aminopeptidase family protein	0	GO:0004177 GO:0004177 GO:0004178 GO:0005622 GO:0005737 GO:0006508 GO:0019538 GO:0030145
Cluster01683	RTFL01-07-C18 RTFL01-12-F01 RTFL01-18-H15 RTFL01-27-C11	AT2G38440.1	ITB1 (IRREGULAR TRICHOME BRANCH1)	3e-30
Cluster01684	RTFL01-07-C19 RTFL01-19-L07 RTFL01-38-I24 RTFL01-49-M16	AT1G16670.1	protein kinase family protein	1e-130	GO:0000166 GO:0004672 GO:0004674 GO:0004674 GO:0005524 GO:0005524 GO:0006468 GO:0006468 GO:0016301 GO:0016740
Cluster01685	RTFL01-07-C24	AT4G02790.1	GTP-binding family protein	0	GO:0005525 GO:0005525 GO:0005525 GO:0005622
Cluster01686	RTFL01-07-D02	AT3G03773.1	Identical to Protein At3g03773 [Arabidopsis Thaliana] (GB:Q6ID70	1e-158	GO:0005096 GO:0005515 GO:0005515 GO:0005515 GO:0005515 GO:0005515 GO:0005515 GO:0007249 GO:0007257 GO:0007264
Cluster01687	RTFL01-07-D04	AT4G38680.1	GRP2 (COLD SHOCK DOMAIN PROTEIN 2)	1e-83	GO:0003676 GO:0003676 GO:0003677 GO:0006355 GO:0008270
Cluster01688	RTFL01-07-D08 RTFL01-14-I22 RTFL01-19-I24	AT5G43920.1	transducin family protein / WD-40 repeat family protein	1e-139	GO:0000750 GO:0004871 GO:0005515 GO:0005634 GO:0005829 GO:0005834 GO:0007186
Cluster01689	RTFL01-07-D09 RTFL01-34-H09	AT5G38470.1	DNA repair protein RAD23, putative	1e-166	GO:0005634 GO:0006289 GO:0006464
Cluster01690	RTFL01-07-D10 RTFL01-32-L07	AT2G25250.1	similar to unknown protein [Arabidopsis thaliana] (TAIR:AT4G32020.1)	9e-40	GO:0004672 GO:0005524 GO:0006468 GO:0016301
Cluster01691	RTFL01-07-D11 RTFL01-41-J09	AT5G49340.1	similar to unknown protein [Arabidopsis thaliana] (TAIR:AT5G06700.1)	0.004
Cluster01692	RTFL01-07-D14 RTFL01-42-J10 RTFL01-52-H08	AT2G23520.1	similar to unknown protein [Arabidopsis thaliana] (TAIR:AT5G66950.1)	1e-102	GO:0003824 GO:0030170
Cluster01693	RTFL01-07-D15 RTFL01-36-F05 RTFL01-37-L22 RTFL01-41-H07 RTFL01-41-J20 RTFL01-50-P22	AT5G19770.1	TUA3 (tubulin alpha-3)	0	GO:0000166 GO:0003924 GO:0005198 GO:0005525 GO:0005525 GO:0005525 GO:0005525 GO:0005874 GO:0005874 GO:0005874 GO:0007017 GO:0007018 GO:0043234 GO:0051258 GO:0051301
Cluster01694	RTFL01-07-D16	AT5G57330.1	aldose 1-epimerase family protein	1e-142	GO:0005975 GO:0016853
Cluster01695	RTFL01-07-D18	AT5G01750.2	Identical to Protein At5g01750 [Arabidopsis Thaliana] (GB:Q9LZX1	1e-120	GO:0005515 GO:0005515 GO:0005515 GO:0005515 GO:0005515
Cluster01696	RTFL01-07-D21 RTFL01-10-K03 RTFL01-10-L11 RTFL01-11-E10 RTFL01-14-D16 RTFL01-15-E19 RTFL01-23-A01 RTFL01-25-I09 RTFL01-26-D24 RTFL01-29-G08 RTFL01-36-N20 RTFL01-38-E07 RTFL01-41-I14 RTFL01-46-L13	AT4G37930.1	SHM1 (SERINE HYDROXYMETHYLTRANSFERASE 1)	0	GO:0003824 GO:0004372 GO:0004372 GO:0006544 GO:0006563 GO:0006730 GO:0008168 GO:0016740 GO:0030170
Cluster01697	RTFL01-03-C05 RTFL01-03-C06 RTFL01-07-D22 RTFL01-08-K24 RTFL01-16-E15 RTFL01-23-H01 RTFL01-46-A01 RTFL01-49-A04 RTFL01-51-H10	AT4G12040.2	zinc finger (AN1-like) family protein	1e-162	GO:0003677 GO:0008270 GO:0008270 GO:0008270 GO:0046872
Cluster01698	RTFL01-07-E01 RTFL01-44-A02	AT3G51880.3	HMGB1 (HIGH MOBILITY GROUP B 1)	0	GO:0003677 GO:0006355
Cluster01699	RTFL01-07-E02	AT5G05480.1	similar to unknown protein [Arabidopsis thaliana] (TAIR:AT3G14920.1)	1e-128	GO:0000306 GO:0005515 GO:0006886 GO:0008270 GO:0008270 GO:0046872
Cluster01700	RTFL01-02-H19 RTFL01-07-E03 RTFL01-24-I20 RTFL01-27-P04 RTFL01-31-J05 RTFL01-42-O10	AT4G18030.1	dehydration-responsive family protein	0	GO:0009505
Cluster01701	RTFL01-07-E04 RTFL01-07-K24 RTFL01-14-I16 RTFL01-19-G04 RTFL01-24-M07 RTFL01-38-N14 RTFL01-51-L17	AT3G13410.1	similar to expressed protein [Oryza sativa (japonica cultivar-group)] (GB:ABG21861.1)	1e-170
Cluster01702	RTFL01-07-E05 RTFL01-10-H23 RTFL01-16-B03 RTFL01-19-C10 RTFL01-19-D10 RTFL01-50-D04	AT3G48090.2	EDS1 (ENHANCED DISEASE SUSCEPTIBILITY 1)	1e-62	GO:0004806 GO:0006629
Cluster01703	RTFL01-07-E07 RTFL01-09-B11 RTFL01-34-G16	AT1G65980.1	TPX1 (THIOREDOXIN-DEPENDENT PEROXIDASE 1)	1e-177	GO:0016491
Cluster01704	RTFL01-07-E08 RTFL01-09-C08 RTFL01-12-N09 RTFL01-19-I09 RTFL01-23-I07 RTFL01-25-P18 RTFL01-49-H21 RTFL01-49-L10	AT2G26690.1	nitrate transporter (NTP2)	0	GO:0005215 GO:0006810 GO:0006857 GO:0009611 GO:0009753 GO:0016020 GO:0016021
Cluster01705	RTFL01-07-E09	AT4G39940.1	AKN2 (APS-KINASE 2)	1e-138	GO:0000103 GO:0005524 GO:0016301 GO:0016301 GO:0016772
Cluster01706	RTFL01-07-E10 RTFL01-17-F13 RTFL01-39-F15	AT3G09830.2	protein kinase, putative	1e-150	GO:0000166 GO:0004672 GO:0005524 GO:0005524 GO:0006468
Cluster01707	RTFL01-07-E11 RTFL01-14-I17 RTFL01-22-L15 RTFL01-28-D04 RTFL01-40-P15	AT4G32940.1	GAMMA-VPE (Vacuolar processing enzyme gamma)	1e-164	GO:0001509 GO:0004197 GO:0006508 GO:0008233
Cluster01708	RTFL01-07-E12 RTFL01-08-D13 RTFL01-09-H10 RTFL01-34-E21 RTFL01-38-L09	AT1G04420.1	aldo/keto reductase family protein	1e-150	GO:0016491
Cluster01709	RTFL01-07-E13	AT3G13445.2	TBP1 (TRANSCRIPTION FACTOR IID-1)	1e-156	GO:0003677 GO:0003677 GO:0003677 GO:0003702 GO:0005488 GO:0005634 GO:0005669 GO:0006355 GO:0006367
Cluster01710	RTFL01-07-E15	AT1G58220.1	myb family transcription factor	6e-61	GO:0003677 GO:0003677 GO:0003677 GO:0005634 GO:0045449
Cluster01711	RTFL01-07-E19 RTFL01-13-G24 RTFL01-13-O07 RTFL01-43-A15	AT3G59970.3	MTHFR1 (METHYLENETETRAHYDROFOLATE REDUCTASE 1)	0	GO:0004489 GO:0004489 GO:0004489 GO:0006555 GO:0006555 GO:0016491
Cluster01712	RTFL01-07-E20 RTFL01-10-O12 RTFL01-22-C07	AT2G39970.1	peroxisomal membrane protein (PMP36)	1e-155	GO:0005488 GO:0006810 GO:0006810 GO:0016020 GO:0016021
Cluster01713	RTFL01-07-F02 RTFL01-09-C01 RTFL01-13-B19 RTFL01-18-O09 RTFL01-24-F03 RTFL01-50-C01 RTFL01-52-J22	AT4G34350.1	CLB6 (CHLOROPLAST BIOGENESIS 6)	0	GO:0019288
Cluster01714	RTFL01-07-F03 RTFL01-14-N20 RTFL01-23-F15 RTFL01-24-J21 RTFL01-32-O11 RTFL01-33-M21	AT1G60550.1	naphthoate synthase, putative / dihydroxynaphthoic acid synthetase, putative / DHNA synthetase, putative	0	GO:0003824 GO:0008152 GO:0008935 GO:0009234 GO:0016853
Cluster01715	RTFL01-07-F05	AT3G30180.1	BR6OX2/CYP85A2 (BRASSINOSTEROID-6-OXIDASE 2)	0	GO:0004497 GO:0004497 GO:0004497 GO:0005506 GO:0005506 GO:0005506 GO:0006118 GO:0006118 GO:0016491 GO:0020037 GO:0020037 GO:0046872
Cluster01716	RTFL01-07-F07 RTFL01-12-P01 RTFL01-15-A14 RTFL01-15-G06 RTFL01-15-H06 RTFL01-17-N12 RTFL01-29-L24 RTFL01-42-K24 RTFL01-42-M15	AT5G36230.1	eIF4-gamma/eIF5/eIF2-epsilon domain-containing protein	0	GO:0003743 GO:0006446
Cluster01717	RTFL01-07-F08 RTFL01-21-N05 RTFL01-33-P15 RTFL01-41-O20 RTFL01-42-N07 RTFL01-51-B07 RTFL01-51-B08	AT2G42220.1	rhodanese-like domain-containing protein	0	GO:0009535
Cluster01718	RTFL01-07-F09 RTFL01-34-K23	AT4G26500.1	ATSUFE/CPSUFE/EMB1374 (EMBRYO DEFECTIVE 1374)	1e-130	GO:0003735 GO:0005622 GO:0005840 GO:0006412
Cluster01719	RTFL01-07-F11	AT1G24430.1	transferase family protein	1e-96	GO:0016740
Cluster01720	RTFL01-07-F13 RTFL01-14-N02	AT1G10130.1	ECA3 (ENDOPLASMIC RETICULUM-TYPE CALCIUM-TRANSPORTING ATPASE 3)	0	GO:0000166 GO:0003824 GO:0005388 GO:0005524 GO:0005524 GO:0005524 GO:0005524 GO:0006810 GO:0006812 GO:0006812 GO:0006816 GO:0008152 GO:0015662 GO:0015662 GO:0015662 GO:0015662 GO:0015992 GO:0016020 GO:0016020 GO:0016020 GO:0016020 GO:0016020 GO:0016020 GO:0016021 GO:0016021 GO:0016787 GO:0016820
Cluster01721	RTFL01-07-F15	AT4G38520.2	protein phosphatase 2C family protein / PP2C family protein	1e-153	GO:0003824 GO:0004721 GO:0015071 GO:0016787
Cluster01722	RTFL01-07-F16 RTFL01-14-L10	AT5G46420.1	16S rRNA processing protein RimM family	0	GO:0005840 GO:0006364 GO:0006364 GO:0008152 GO:0016779 GO:0043022
Cluster01723	RTFL01-07-G03 RTFL01-12-A04	AT5G14640.1	protein kinase family protein	0	GO:0000166 GO:0004672 GO:0004674 GO:0004674 GO:0005524 GO:0005524 GO:0006468 GO:0006468 GO:0016301 GO:0016740
Cluster01724	RTFL01-07-G06	AT1G24625.1	ZFP7 (ZINC FINGER PROTEIN 7)	2e-88	GO:0003676 GO:0005622 GO:0005622 GO:0008270 GO:0008270
Cluster01725	RTFL01-07-G07 RTFL01-27-G23 RTFL01-31-D08 RTFL01-47-F10	AT4G04350.1	EMB2369 (EMBRYO DEFECTIVE 2369)	0	GO:0000166 GO:0000166 GO:0000166 GO:0000166 GO:0000166 GO:0000166 GO:0004812 GO:0004812 GO:0004812 GO:0004812 GO:0004812 GO:0004823 GO:0005524 GO:0005524 GO:0005524 GO:0005524 GO:0005524 GO:0005524 GO:0005737 GO:0005737 GO:0005737 GO:0005737 GO:0005737 GO:0005739 GO:0006412 GO:0006412 GO:0006412 GO:0006412 GO:0006412 GO:0006412 GO:0006418 GO:0006418 GO:0006418 GO:0006418 GO:0006429 GO:0009507 GO:…
Cluster01726	RTFL01-07-G08 RTFL01-13-G16 RTFL01-24-H06 RTFL01-28-I20 RTFL01-34-O12 RTFL01-39-A17 RTFL01-52-N14	AT4G10450.1	60S ribosomal protein L9 (RPL90D)	1e-151	GO:0003735 GO:0003735 GO:0005622 GO:0005622 GO:0005840 GO:0005840 GO:0006412 GO:0006412
Cluster01727	RTFL01-07-G09 RTFL01-11-B01 RTFL01-26-L13 RTFL01-29-H11 RTFL01-36-N19	AT1G27310.1	NTF2A (NUCLEAR TRANSPORT FACTOR 2A)	1e-120	GO:0005622 GO:0005634 GO:0005635 GO:0005737 GO:0006606 GO:0006810 GO:0006913 GO:0008536
Cluster01728	RTFL01-07-G10 RTFL01-13-K11 RTFL01-18-N15 RTFL01-26-H09 RTFL01-31-B19 RTFL01-34-L10 RTFL01-44-G20	AT1G09690.1	60S ribosomal protein L21 (RPL21C)	0	GO:0003735 GO:0005622 GO:0005840 GO:0006412
Cluster01729	RTFL01-07-G11 RTFL01-36-G03	AT1G65930.1	isocitrate dehydrogenase, putative / NADP isocitrate dehydrogenase, putative	0	GO:0004450 GO:0005515 GO:0008152 GO:0016616
Cluster01730	RTFL01-07-G13 RTFL01-17-C14 RTFL01-25-I12 RTFL01-36-M09 RTFL01-50-K14	AT1G67280.1	lactoylglutathione lyase, putative / glyoxalase I, putative	0	GO:0004462 GO:0005975
Cluster01731	RTFL01-07-G16 RTFL01-09-I04 RTFL01-09-I16 RTFL01-09-N07 RTFL01-14-J04 RTFL01-15-G07 RTFL01-20-O24 RTFL01-21-I19 RTFL01-32-L21	AT2G44160.1	MTHFR2 (METHYLENETETRAHYDROFOLATE REDUCTASE 2)	0	GO:0004489 GO:0004489 GO:0004489 GO:0006555 GO:0006555 GO:0016491
Cluster01732	RTFL01-07-G17	AT5G66330.1	leucine-rich repeat family protein	1e-145	GO:0004872 GO:0005515
Cluster01733	RTFL01-07-G18 RTFL01-21-K06 RTFL01-38-P17	AT4G31130.1	similar to Protein of unknown function DUF1218 [Medicago truncatula] (GB:ABE80387.1)	0
Cluster01734	RTFL01-07-G19 RTFL01-09-F17 RTFL01-51-F17	AT2G20920.1	similar to CDF1 (CELL GROWTH DEFECT FACTOR 1), heat shock protein binding [Arabidopsis thaliana] (TAIR:AT5G23040.2)	0	GO:0031072
Cluster01735	RTFL01-07-G20	AT3G53920.1	SIGC (RNA polymerase sigma subunit C)	4e-82	GO:0003677 GO:0003677 GO:0003677 GO:0003677 GO:0003677 GO:0003700 GO:0003700 GO:0003700 GO:0003700 GO:0003700 GO:0006352 GO:0006352 GO:0006352 GO:0006352 GO:0006352 GO:0006355 GO:0006355 GO:0006355 GO:0006355 GO:0006355 GO:0016987 GO:0016987 GO:0016987 GO:0016987 GO:0016987
Cluster01736	RTFL01-07-G21	AT5G16890.1	exostosin family protein	9e-57	GO:0005199 GO:0019867
Cluster01737	RTFL01-07-G23 RTFL01-12-C16 RTFL01-35-O03	AT5G55480.1	glycerophosphoryl diester phosphodiesterase family protein	1e-112	GO:0000166 GO:0004672 GO:0004674 GO:0004674 GO:0005524 GO:0005524 GO:0006071 GO:0006468 GO:0006468 GO:0008889 GO:0016301 GO:0016740
Cluster01738	RTFL01-07-H06 RTFL01-13-I19 RTFL01-19-C22 RTFL01-26-B22 RTFL01-35-P08 RTFL01-42-G15	AT1G48830.2	40S ribosomal protein S7 (RPS7A)	0	GO:0003735 GO:0005622 GO:0005840 GO:0006412
Cluster01739	RTFL01-07-H07	AT2G24350.1	RNA recognition motif (RRM)-containing protein	1e-09	GO:0000166 GO:0003676
Cluster01740	RTFL01-07-H09 RTFL01-23-L16	AT4G16690.1	esterase/lipase/thioesterase family protein	0	GO:0003824
Cluster01741	RTFL01-07-H10 RTFL01-10-O21 RTFL01-24-J17 RTFL01-25-L10 RTFL01-37-M10 RTFL01-44-O13 RTFL01-52-H16	AT2G22670.3	IAA8 (indoleacetic acid-induced protein 8)	1e-153	GO:0005634 GO:0005634 GO:0006350 GO:0006355 GO:0009734 GO:0045449 GO:0046983
Cluster01742	RTFL01-07-H11	AT1G69526.2	methyltransferase	1e-122	GO:0008152 GO:0008168
Cluster01743	RTFL01-07-H15	AT5G40890.2	ATCLC-A (CHLORIDE CHANNEL A)	1e-49	GO:0005247 GO:0005247 GO:0006821 GO:0006821 GO:0016020 GO:0016020
Cluster01744	RTFL01-07-H17 RTFL01-41-C19 RTFL01-50-K04	AT1G20200.1	EMB2719 (EMBRYO DEFECTIVE 2719)	1e-178	GO:0005829 GO:0043234
Cluster01745	RTFL01-07-H18	AT1G75780.1	TUB1 (tubulin beta-1 chain)	0	GO:0000166 GO:0003924 GO:0005198 GO:0005525 GO:0005525 GO:0005525 GO:0005525 GO:0005874 GO:0005874 GO:0005874 GO:0007017 GO:0007018 GO:0043234 GO:0051258
Cluster01746	RTFL01-07-H20	AT1G72740.2	DNA-binding family protein / histone H1/H5 family protein	5e-42	GO:0000786 GO:0000786 GO:0003677 GO:0003677 GO:0003677 GO:0003677 GO:0003677 GO:0005634 GO:0005634 GO:0005634 GO:0006334 GO:0006334 GO:0007001 GO:0045449
Cluster01747	RTFL01-07-H21 RTFL01-08-F17 RTFL01-09-E18 RTFL01-10-B17 RTFL01-11-F21 RTFL01-13-B22 RTFL01-16-D13 RTFL01-16-O05 RTFL01-22-D11 RTFL01-23-A12 RTFL01-23-O19 RTFL01-26-D03 RTFL01-31-D05 RTFL01-32-F16 RTFL01-35-C05 RTFL01-36-M06 RTFL01-46-A05 RTFL01-46-F21 RTFL01-47-M10 RTFL01-50-M12	AT1G20340.1	DRT112 (DNA-damage-repair/toleration protein 112)	1e-157	GO:0005507 GO:0005507 GO:0005507 GO:0005507 GO:0006118 GO:0006118 GO:0006118 GO:0006118 GO:0009055 GO:0009055 GO:0009055 GO:0009055
Cluster01748	RTFL01-07-D24 RTFL01-07-H24 RTFL01-09-A20	AT2G26740.1	ATSEH (Arabidopsis thaliana soluble epoxide hydrolase)	1e-100	GO:0003824 GO:0004301 GO:0006725 GO:0016787 GO:0016787
Cluster01749	RTFL01-07-I01 RTFL01-10-P10 RTFL01-15-N13 RTFL01-45-J21	AT5G55260.1	PPX2 (protein phosphatase x-2)	0	GO:0004721 GO:0005506 GO:0016787 GO:0016787 GO:0016787
Cluster01750	RTFL01-07-I02	AT5G66160.1	JR700 (Arabidopsis thaliana receptor homology region transmembrane domain ring H2 motif protein 1)	1e-126	GO:0000306 GO:0005515 GO:0006886 GO:0008270 GO:0008270 GO:0046872
Cluster01751	RTFL01-07-I03	AT1G21010.1	similar to unknown protein [Arabidopsis thaliana] (TAIR:AT1G76600.1)	1e-58	GO:0005634 GO:0005730
Cluster01752	RTFL01-07-I05	AT2G32100.1	ATOFP16/OFP16 (Arabidopsis thaliana ovate family protein 16)	2e-40	GO:0000155 GO:0004673 GO:0004872 GO:0005524 GO:0007165 GO:0016020 GO:0018106
Cluster01753	RTFL01-07-I06	AT4G38190.1	ATCSLD4 (Cellulose synthase-like D4)	0.066
Cluster01754	RTFL01-07-I07	AT3G56070.2	ROC2 (rotamase CyP 2)	1e-107	GO:0003755 GO:0003755 GO:0006457 GO:0006457 GO:0016853
Cluster01755	RTFL01-07-I10	AT1G14700.1	ATPAP3/PAP3 (purple acid phosphatase 3)	1e-156	GO:0003993 GO:0005506 GO:0016787
Cluster01756	RTFL01-07-I13	AT4G02930.1	elongation factor Tu, putative / EF-Tu, putative	1e-173	GO:0000166 GO:0003746 GO:0003746 GO:0003924 GO:0005525 GO:0005525 GO:0005525 GO:0005525 GO:0005525 GO:0005525 GO:0005622 GO:0006414
Cluster01757	RTFL01-04-E22 RTFL01-07-I14 RTFL01-09-K07 RTFL01-26-M10 RTFL01-45-K12 RTFL01-48-P07	AT2G24590.1	splicing factor, putative	1e-120	GO:0000166 GO:0003676 GO:0003676 GO:0008270 GO:0008380
Cluster01758	RTFL01-07-I15 RTFL01-10-G22 RTFL01-21-J07 RTFL01-28-D15	AT2G37540.1	short-chain dehydrogenase/reductase (SDR) family protein	0	GO:0008152 GO:0008152 GO:0016491 GO:0016491 GO:0016491
Cluster01759	RTFL01-07-I16	AT4G33210.1	F-box family protein (FBL15)	9e-88	GO:0005515
Cluster01760	RTFL01-07-I19	AT2G33510.1	similar to unknown protein [Arabidopsis thaliana] (TAIR:AT1G28070.1)	0
Cluster01761	RTFL01-07-I20 RTFL01-25-F07 RTFL01-38-M20 RTFL01-40-I19	AT4G20440.3	SMB	0	GO:0000398 GO:0005654 GO:0015030 GO:0016071 GO:0016071 GO:0030529 GO:0030529 GO:0030529
Cluster01762	RTFL01-07-I21	AT2G21290.1	Identical to 30S ribosomal protein S31, mitochondrial precursor [Arabidopsis Thaliana] (GB:Q9SJU8)	1e-105
Cluster01763	RTFL01-07-I22 RTFL01-23-K03	AT3G05490.1	RALFL22 (RALF-LIKE 22)	1e-104	GO:0009505
Cluster01764	RTFL01-07-I23	AT1G76980.1	similar to EMB2170 (EMBRYO DEFECTIVE 2170) [Arabidopsis thaliana] (TAIR:AT1G21390.1)	2e-58
Cluster01765	RTFL01-07-I24 RTFL01-15-D03 RTFL01-46-D16 RTFL01-51-J07	AT2G47730.1	ATGSTF8 (GLUTATHIONE S-TRANSFERASE 8)	1e-177	GO:0016740
Cluster01766	RTFL01-06-F19 RTFL01-07-J01 RTFL01-13-A15 RTFL01-14-A17 RTFL01-17-O16 RTFL01-18-J19 RTFL01-24-C19 RTFL01-28-B15	AT1G59870.1	PDR8/PEN3 (PLEIOTROPIC DRUG RESISTANCE8)	1e-108	GO:0000166 GO:0000166 GO:0005524 GO:0005524 GO:0006810 GO:0016887 GO:0017111
Cluster01767	RTFL01-07-J03	AT5G55180.1	glycosyl hydrolase family 17 protein	0	GO:0003824 GO:0004553 GO:0005975 GO:0005975 GO:0008152 GO:0016787 GO:0016798 GO:0043169
Cluster01768	RTFL01-07-J04 RTFL01-30-M15 RTFL01-39-M22	AT1G78630.1	EMB1473 (EMBRYO DEFECTIVE 1473)	0	GO:0003735 GO:0003735 GO:0005622 GO:0005622 GO:0005840 GO:0005840 GO:0006412 GO:0006412 GO:0030529
Cluster01769	RTFL01-07-J05	AT3G08980.1	signal peptidase I family protein	1e-146	GO:0006508 GO:0008233 GO:0008236 GO:0008236 GO:0009003 GO:0016020 GO:0016021
Cluster01770	RTFL01-07-J06	AT3G53440.2	DNA binding	6e-67	GO:0003677 GO:0005634
Cluster01771	RTFL01-07-J07	AT5G60805.1	Encodes a defensin-like (DEFL) family protein.	0.073
Cluster01772	RTFL01-07-J08 RTFL01-25-M18 RTFL01-29-N02 RTFL01-42-K17 RTFL01-46-M09	AT5G63970.2	protein binding / zinc ion binding	1e-167	GO:0005515 GO:0008270 GO:0008270 GO:0046872
Cluster01773	RTFL01-07-J12	AT3G52190.1	PHF1 (PHOSPHATE TRANSPORTER TRAFFIC FACILITATOR1)	1e-147
Cluster01774	RTFL01-07-J15 RTFL01-08-A18 RTFL01-18-H13 RTFL01-26-D04	AT4G28706.2	pfkB-type carbohydrate kinase family protein	1e-128	GO:0004747 GO:0006014 GO:0016301 GO:0016740
Cluster01775	RTFL01-07-J18	AT5G63380.1	4-coumarate--CoA ligase family protein / 4-coumaroyl-CoA synthase family protein	1e-150	GO:0003824 GO:0008152 GO:0016874
Cluster01776	RTFL01-07-K03 RTFL01-17-N22	AT4G10955.1	lipase class 3 family protein	1e-70	GO:0004806 GO:0006629
Cluster01777	RTFL01-07-K05	AT1G19350.6	BES1 (BRI1-EMS-SUPPRESSOR 1)	1e-106	GO:0000272 GO:0003824 GO:0005975 GO:0016161 GO:0043169
Cluster01778	RTFL01-07-K06	AT1G75380.3	wound-responsive protein-related	1e-104	GO:0003677
Cluster01779	RTFL01-07-K09 RTFL01-25-C01	AT2G18290.1	anaphase-promoting complex, subunit 10 family / APC10 family	0	GO:0005515 GO:0005680 GO:0030071
Cluster01780	RTFL01-07-K10 RTFL01-30-F01 RTFL01-43-P22	AT1G56560.1	beta-fructofuranosidase, putative / invertase, putative / saccharase, putative / beta-fructosidase, putative	3e-99	GO:0004564 GO:0008152 GO:0016787 GO:0016798
Cluster01781	RTFL01-07-K11	AT1G25550.1	myb family transcription factor	3e-78	GO:0003677 GO:0045449 GO:0045449
Cluster01782	RTFL01-07-K12 RTFL01-47-D20	AT5G39980.1	pentatricopeptide (PPR) repeat-containing protein	1e-175	GO:0005488
Cluster01783	RTFL01-07-K14 RTFL01-46-L14 RTFL01-50-K06 RTFL01-51-L07 RTFL01-51-P02 RTFL01-52-C08	AT1G72370.2	P40 (40S ribosomal protein SA)	0	GO:0003735 GO:0003735 GO:0005622 GO:0005840 GO:0006412 GO:0006412 GO:0015935 GO:0030529
Cluster01784	RTFL01-07-K16	AT5G01390.1	DNAJ heat shock protein, putative	1e-104	GO:0006457 GO:0006457 GO:0031072 GO:0031072 GO:0051082 GO:0051082
Cluster01785	RTFL01-07-K18 RTFL01-16-O21 RTFL01-33-O01 RTFL01-39-A18	AT3G06780.1	glycine-rich protein	1e-122	GO:0003824 GO:0005199 GO:0019867
Cluster01786	RTFL01-07-K19 RTFL01-45-L06	AT4G37870.1	phosphoenolpyruvate carboxykinase (ATP), putative / PEP carboxykinase, putative / PEPCK, putative	0	GO:0004611 GO:0004611 GO:0004612 GO:0005524 GO:0006094 GO:0006094 GO:0006094 GO:0017076 GO:0017076
Cluster01787	RTFL01-07-K20 RTFL01-23-C05	AT3G52850.1	ATELP1 (VACUOLAR SORTING RECEPTOR HOMOLOG)	3e-84	GO:0005509
Cluster01788	RTFL01-07-K22	AT5G65060.1	MAF3 (MADS AFFECTING FLOWERING 3)	1e-134	GO:0003677 GO:0003700 GO:0003700 GO:0005634 GO:0005634 GO:0006350 GO:0006355 GO:0006355 GO:0006355 GO:0043565
Cluster01789	RTFL01-07-K23	AT5G06440.3	similar to unknown protein [Arabidopsis thaliana] (TAIR:AT3G11720.2)	0.47
Cluster01790	RTFL01-03-L22 RTFL01-07-L02 RTFL01-23-H06 RTFL01-35-B07	AT2G33040.1	ATP synthase gamma chain, mitochondrial (ATPC)	0	GO:0006754 GO:0006810 GO:0006811 GO:0015078 GO:0015986 GO:0015992 GO:0016020 GO:0016469 GO:0016787 GO:0045261 GO:0046872 GO:0046933 GO:0046961
Cluster01791	RTFL01-07-L03 RTFL01-19-N13 RTFL01-24-H20	AT1G31820.1	amino acid permease family protein	1e-147	GO:0006810 GO:0006810 GO:0006865 GO:0015171 GO:0016020 GO:0016020 GO:0016021
Cluster01792	RTFL01-07-L05	AT3G55610.1	P5CS2 (DELTA 1-PYRROLINE-5-CARBOXYLATE SYNTHASE 2)	4e-35	GO:0003824 GO:0004349 GO:0004349 GO:0004350 GO:0005737 GO:0006561 GO:0006561 GO:0006561 GO:0006561 GO:0008652 GO:0016740
Cluster01793	RTFL01-07-L07 RTFL01-13-H09 RTFL01-18-L05 RTFL01-49-F09	AT1G67680.1	binding	2e-98	GO:0003677 GO:0005488 GO:0015074
Cluster01794	RTFL01-07-L08	AT3G02070.1	OTU-like cysteine protease family protein	1e-125	GO:0008233
Cluster01795	RTFL01-07-L11	AT1G60000.1	29 kDa ribonucleoprotein, chloroplast, putative / RNA-binding protein cp29, putative	1e-117	GO:0000166 GO:0003676
Cluster01796	RTFL01-07-L12 RTFL01-44-J10	AT2G17695.1	similar to expressed protein [Oryza sativa (japonica cultivar-group)] (GB:ABF93547.1)	0	GO:0004289 GO:0006508
Cluster01797	RTFL01-07-L17 RTFL01-37-A16 RTFL01-37-F17	AT2G38950.1	transcription factor jumonji (jmj) family protein / zinc finger (C5HC2 type) family protein	1e-120	GO:0005634 GO:0045449
Cluster01798	RTFL01-07-L18	AT3G62370.1	similar to Os03g0309000 [Oryza sativa (japonica cultivar-group)] (GB:NP_001049909.1)	1e-137
Cluster01799	RTFL01-07-L19 RTFL01-11-E20 RTFL01-41-K24	AT1G12230.1	transaldolase, putative	0	GO:0003824 GO:0005975 GO:0008152
Cluster01800	RTFL01-07-L20 RTFL01-16-B22 RTFL01-37-G08	AT5G14370.1	similar to CIL [Arabidopsis thaliana] (TAIR:AT4G25990.1)	1e-108	GO:0003677 GO:0005622 GO:0008270 GO:0008270 GO:0008270 GO:0046872
Cluster01801	RTFL01-04-H24 RTFL01-07-L21 RTFL01-11-I22 RTFL01-25-F12	AT5G42420.1	transporter-related	1e-150	GO:0009624
Cluster01802	RTFL01-07-M02	AT1G10720.1	BSD domain-containing protein	1e-74	GO:0000151 GO:0004842 GO:0005488 GO:0016567
Cluster01803	RTFL01-07-M03 RTFL01-36-F21 RTFL01-46-N09	AT5G08570.1	pyruvate kinase, putative	0	GO:0000287 GO:0000287 GO:0000287 GO:0000287 GO:0003824 GO:0004743 GO:0004743 GO:0004743 GO:0004743 GO:0006096 GO:0006096 GO:0006096 GO:0006096 GO:0016301 GO:0016740 GO:0030955 GO:0030955 GO:0030955
Cluster01804	RTFL01-07-M04	AT1G15950.2	CCR1 (CINNAMOYL COA REDUCTASE 1)	1e-167	GO:0003824 GO:0016491 GO:0016621 GO:0044237 GO:0050662
Cluster01805	RTFL01-07-M05	AT5G01750.1	Identical to Protein At5g01750 [Arabidopsis Thaliana] (GB:Q9LZX1	3e-50
Cluster01806	RTFL01-07-M06 RTFL01-09-P14 RTFL01-36-M03	AT5G11170.1	DEAD/DEAH box helicase, putative (RH15)	0	GO:0003676 GO:0005524 GO:0008026
Cluster01807	RTFL01-07-M07 RTFL01-39-M09 RTFL01-41-B06 RTFL01-49-O19	AT3G26180.2	CYP71B20 (cytochrome P450, family 71, subfamily B, polypeptide 20)	1e-164	GO:0004497 GO:0004497 GO:0004497 GO:0005506 GO:0005506 GO:0005506 GO:0006118 GO:0006118 GO:0016491 GO:0020037 GO:0020037 GO:0046872
Cluster01808	RTFL01-07-M08 RTFL01-09-E01 RTFL01-19-L21 RTFL01-25-F15 RTFL01-25-K03 RTFL01-32-M06 RTFL01-32-N05 RTFL01-34-P12 RTFL01-39-P21 RTFL01-40-A04	AT3G22440.1	hydroxyproline-rich glycoprotein family protein	1e-111
Cluster01809	RTFL01-07-M09	AT5G13710.2	SMT1 (STEROL METHYLTRANSFERASE 1)	0	GO:0008152 GO:0008168 GO:0008168 GO:0016740
Cluster01810	RTFL01-07-M11 RTFL01-23-I23	AT4G05590.1	similar to unknown protein [Arabidopsis thaliana] (TAIR:AT4G22310.1)	1e-102	GO:0005739
Cluster01811	RTFL01-07-M12	AT1G05170.2	galactosyltransferase family protein	1e-83	GO:0006486 GO:0008378 GO:0016020
Cluster01812	RTFL01-07-M13 RTFL01-20-A02	AT4G28780.1	GDSL-motif lipase/hydrolase family protein	0	GO:0006629 GO:0016788
Cluster01813	RTFL01-07-M14 RTFL01-21-H18 RTFL01-21-P16 RTFL01-37-G05 RTFL01-39-K20	AT5G15410.1	DND1 (DEFENSE NO DEATH 1)	0	GO:0005216 GO:0005216 GO:0006810 GO:0006811 GO:0006811 GO:0016020 GO:0016020 GO:0016021
Cluster01814	RTFL01-07-M15	AT3G27560.1	ATN1	1e-158	GO:0000166 GO:0004672 GO:0004674 GO:0004674 GO:0004713 GO:0005524 GO:0005524 GO:0005524 GO:0005739 GO:0006468 GO:0006468 GO:0006468 GO:0016301 GO:0016740
Cluster01815	RTFL01-07-M16 RTFL01-22-A09 RTFL01-41-O07 RTFL01-46-H22 RTFL01-50-L20	AT2G25080.1	ATGPX1 (GLUTATHIONE PEROXIDASE 1)	0	GO:0004601 GO:0004602 GO:0006979 GO:0016491
Cluster01816	RTFL01-07-M17	AT1G79700.2	ovule development protein, putative	0	GO:0003677 GO:0003700 GO:0005634 GO:0006350 GO:0006355 GO:0006355
Cluster01817	RTFL01-07-M19 RTFL01-10-L12 RTFL01-38-M05 RTFL01-45-D11 RTFL01-45-O24	AT5G13930.1	CHS (CHALCONE SYNTHASE)	0	GO:0008415 GO:0008415 GO:0008415 GO:0009058 GO:0009058 GO:0016740 GO:0016747
Cluster01818	RTFL01-07-M20 RTFL01-32-N18	AT1G31600.3	oxidoreductase, 2OG-Fe(II) oxygenase family protein	1e-116	GO:0003676
Cluster01819	RTFL01-06-J08 RTFL01-07-M23 RTFL01-11-F07 RTFL01-18-F06 RTFL01-36-D03 RTFL01-43-F07	AT2G31610.1	40S ribosomal protein S3 (RPS3A)	0	GO:0003723 GO:0003723 GO:0003723 GO:0003735 GO:0003735 GO:0005622 GO:0005840 GO:0006412 GO:0006412 GO:0015935 GO:0030529
Cluster01820	RTFL01-07-M24	AT1G67340.1	zinc finger (MYND type) family protein / F-box family protein	2e-12
Cluster01821	RTFL01-07-N01	AT5G27150.1	NHX1 (NAﱿ EXCHANGER)	1e-147	GO:0006810 GO:0006811 GO:0006814 GO:0006814 GO:0006885 GO:0006885 GO:0015297 GO:0015299 GO:0015385 GO:0016021 GO:0016021 GO:0016021
Cluster01822	RTFL01-07-N02 RTFL01-34-L11 RTFL01-36-K22 RTFL01-45-J18 RTFL01-46-O10 RTFL01-50-C10	AT1G66150.1	TMK1 (TRANSMEMBRANE KINASE 1)	0	GO:0000166 GO:0004672 GO:0004674 GO:0004674 GO:0004872 GO:0005515 GO:0005524 GO:0005524 GO:0006468 GO:0006468 GO:0016301 GO:0016740
Cluster01823	RTFL01-07-N03 RTFL01-17-K24 RTFL01-20-C10	AT3G22290.1	similar to unknown protein [Arabidopsis thaliana] (TAIR:AT1G36050.1)	1e-137	GO:0045454
Cluster01824	RTFL01-07-N04	AT3G17650.1	YSL5 (YELLOW STRIPE LIKE 5)	1e-167	GO:0009624
Cluster01825	RTFL01-07-N05	AT1G31930.2	XLG3 (extra-large GTP-binding protein 3)	0	GO:0000166 GO:0004871 GO:0004871 GO:0004871 GO:0005525 GO:0007165 GO:0007165 GO:0007186 GO:0019001
Cluster01826	RTFL01-07-N07 RTFL01-12-I12 RTFL01-23-N21 RTFL01-33-J04 RTFL01-44-H13	AT4G13770.1	CYP83A1 (CYTOCHROME P450 83A1)	1e-157	GO:0004497 GO:0004497 GO:0004497 GO:0005506 GO:0005506 GO:0005506 GO:0006118 GO:0006118 GO:0016491 GO:0020037 GO:0020037 GO:0046872
Cluster01827	RTFL01-07-N08	AT3G07260.1	forkhead-associated domain-containing protein / FHA domain-containing protein	1e-138	GO:0003677 GO:0003700 GO:0005634 GO:0006355 GO:0043565
Cluster01828	RTFL01-07-N10	AT5G11860.4	phosphoric monoester hydrolase	1e-162	GO:0000775 GO:0005634 GO:0005694 GO:0016791
Cluster01829	RTFL01-07-N11 RTFL01-28-J12 RTFL01-34-O20	AT5G02290.2	NAK	1e-178	GO:0000166 GO:0004672 GO:0004674 GO:0005524 GO:0005524 GO:0006468 GO:0016301 GO:0016740
Cluster01830	RTFL01-07-N12 RTFL01-18-G02	AT2G25210.1	60S ribosomal protein L39 (RPL39A)	0.018	GO:0003676 GO:0003677 GO:0008270 GO:0015074
Cluster01831	RTFL01-07-N13	AT4G02680.1	EOL1 (ETO1-LIKE 1)	1e-149	GO:0005488 GO:0005515
Cluster01832	RTFL01-07-N15 RTFL01-40-L17	AT5G21920.1	YGGT family protein	0	GO:0016020
Cluster01833	RTFL01-07-N16 RTFL01-23-N20 RTFL01-27-N02	AT5G20350.1	TIP1 (TIP GROWTH DEFECTIVE 1)	1e-145	GO:0008270 GO:0008270 GO:0046872
Cluster01834	RTFL01-01-K10 RTFL01-07-N17 RTFL01-44-D12	AT2G16750.1	protein kinase family protein	6e-89	GO:0004672 GO:0004674 GO:0005524 GO:0006468 GO:0006468
Cluster01835	RTFL01-07-N18	AT5G17870.1	plastid-specific ribosomal protein-related	7e-36
Cluster01836	RTFL01-07-N20 RTFL01-42-A02 RTFL01-42-B02	AT2G39960.1	microsomal signal peptidase 25 kDa subunit, putative (SPC25)	0	GO:0005787 GO:0005792 GO:0006465 GO:0009003 GO:0016021
Cluster01837	RTFL01-07-N23	AT5G50540.1	similar to unknown protein [Arabidopsis thaliana] (TAIR:AT5G50645.1)	0.0002
Cluster01838	RTFL01-05-O21 RTFL01-07-O01 RTFL01-17-D24	AT3G21865.1	PEX22 (PEROXIN 22)	1e-78
Cluster01839	RTFL01-07-O02 RTFL01-13-O01 RTFL01-26-K01 RTFL01-41-K19 RTFL01-45-P22 RTFL01-52-L16	AT1G47640.1	similar to Os03g0766000 [Oryza sativa (japonica cultivar-group)] (GB:NP_001051379.1)	0	GO:0003824
Cluster01840	RTFL01-07-O03	AT3G20000.1	TOM40 (translocase of the outer mitochondrial membrane 40)	1e-157	GO:0005741 GO:0006820 GO:0008308
Cluster01841	RTFL01-07-O04	AT5G66820.1	similar to Os03g0186500 [Oryza sativa (japonica cultivar-group)] (GB:NP_001049202.1)	1e-138	GO:0005184 GO:0005576 GO:0007218
Cluster01842	RTFL01-07-O06 RTFL01-27-L02	AT5G09600.1	SDH3-1 (succinate dehydrogenase 3-1)	1e-77	GO:0000104 GO:0006099 GO:0006118 GO:0016020
Cluster01843	RTFL01-07-O08	AT3G10690.1	DNA gyrase subunit A family protein	8e-85	GO:0003677 GO:0003916 GO:0005524 GO:0005694 GO:0006265 GO:0006268
Cluster01844	RTFL01-07-O09	AT5G64260.1	phosphate-responsive protein, putative	1e-116	GO:0009505
Cluster01845	RTFL01-07-O10 RTFL01-34-J14	AT1G31340.1	RUB1 (RELATED TO UBIQUITIN 1)	1e-173	GO:0006464
Cluster01846	RTFL01-07-O16	AT1G20696.1	HMGB3 (HIGH MOBILITY GROUP B 3)	1e-125	GO:0000785 GO:0003677 GO:0003677 GO:0003677 GO:0005634 GO:0006355
Cluster01847	RTFL01-07-O19	AT1G15700.1	ATPC2 (ATP synthase gamma chain 2)	1e-144	GO:0006754 GO:0006810 GO:0006811 GO:0015078 GO:0015986 GO:0015992 GO:0016020 GO:0016469 GO:0016787 GO:0045261 GO:0046872 GO:0046933 GO:0046961
Cluster01848	RTFL01-06-B21 RTFL01-07-O21 RTFL01-15-K08 RTFL01-18-E12 RTFL01-46-M21	AT4G18390.2	TCP family transcription factor, putative	1e-43	GO:0005509 GO:0005509
Cluster01849	RTFL01-07-O22	AT2G39080.1	similar to unnamed protein product [Ostreococcus tauri] (GB:CAL54696.1)	1e-158	GO:0016491 GO:0050660
Cluster01850	RTFL01-07-O23 RTFL01-09-G20 RTFL01-16-G16 RTFL01-44-G09 RTFL01-45-E04	AT4G23630.1	BTI1 (VIRB2-INTERACTING PROTEIN 1)	0	GO:0005783
Cluster01851	RTFL01-07-P01	AT1G11480.1	eukaryotic translation initiation factor-related	1e-107
Cluster01852	RTFL01-07-P02 RTFL01-18-N10 RTFL01-42-L11	AT4G10410.1	similar to F-box family protein [Arabidopsis thaliana] (TAIR:AT4G10400.2)	2e-30	GO:0003824 GO:0008152 GO:0008531 GO:0009231
Cluster01853	RTFL01-07-P04 RTFL01-18-O05 RTFL01-21-K01 RTFL01-26-M04 RTFL01-30-J07	AT2G20890.1	PSB29 (THYLAKOID FORMATION1)	0	GO:0005199 GO:0019867
Cluster01854	RTFL01-07-P07 RTFL01-42-E06	AT4G30520.1	leucine-rich repeat family protein / protein kinase family protein	0	GO:0000166 GO:0004672 GO:0004674 GO:0004674 GO:0004713 GO:0004872 GO:0005515 GO:0005524 GO:0005524 GO:0005524 GO:0006468 GO:0006468 GO:0006468 GO:0016301 GO:0016740
Cluster01855	RTFL01-07-P08 RTFL01-15-H03 RTFL01-42-M21	AT4G36930.1	SPT (SPATULA)	0.69
Cluster01856	RTFL01-02-P11 RTFL01-07-P10 RTFL01-16-D06 RTFL01-23-L13 RTFL01-33-B06 RTFL01-37-I23 RTFL01-48-P10	AT2G01570.1	RGA1 (REPRESSOR OF GA1-3 1)	2e-79	GO:0005515 GO:0005515 GO:0005515 GO:0005515 GO:0005515 GO:0045449
Cluster01857	RTFL01-07-P11 RTFL01-20-C19	AT5G11520.1	ASP3 (ASPARTATE AMINOTRANSFERASE 3)	0	GO:0003824 GO:0003824 GO:0004069 GO:0006520 GO:0008483 GO:0008483 GO:0009058 GO:0009058 GO:0016740 GO:0016769 GO:0030170 GO:0030170 GO:0030170
Cluster01858	RTFL01-07-P12	AT1G03150.1	GCN5-related N-acetyltransferase (GNAT) family protein	0	GO:0008080 GO:0008152
Cluster01859	RTFL01-07-P14 RTFL01-16-L18	AT3G45260.1	zinc finger (C2H2 type) family protein	0	GO:0003676 GO:0005622 GO:0005622 GO:0008270 GO:0008270 GO:0045449
Cluster01860	RTFL01-07-P17	AT4G33040.1	glutaredoxin family protein	7e-66	GO:0009055 GO:0015035 GO:0045454
Cluster01861	RTFL01-07-P21 RTFL01-46-L22	AT3G63440.1	ATCKX6/ATCKX7/CKX6 (CYTOKININ OXIDASE/DEHYDROGENASE 6)	0	GO:0006118
Cluster01862	RTFL01-07-P23 RTFL01-17-P02 RTFL01-19-L20 RTFL01-23-E10 RTFL01-25-E16 RTFL01-39-F12 RTFL01-42-N11 RTFL01-49-D02	AT4G02920.1	similar to unknown protein [Arabidopsis thaliana] (TAIR:AT1G03340.1)	1e-177
Cluster01863	RTFL01-08-A01	AT1G09130.2	endopeptidase Clp	1e-132	GO:0006808 GO:0016564
Cluster01864	RTFL01-08-A02	AT1G79040.1	PSBR (photosystem II subunit R)	1e-162	GO:0009654 GO:0015979 GO:0042651
Cluster01865	RTFL01-07-C23 RTFL01-08-A03 RTFL01-10-N14 RTFL01-14-K01 RTFL01-50-E18	AT5G61780.1	tudor domain-containing protein / nuclease family protein	1e-166	GO:0003676 GO:0003676 GO:0003676 GO:0004518
Cluster01866	RTFL01-08-A04 RTFL01-15-N04	AT2G38750.1	ANNAT4 (ANNEXIN 4, ANNEXIN ARABIDOPSIS 4)	1e-158	GO:0005509 GO:0005544
Cluster01867	RTFL01-08-A05 RTFL01-35-J12 RTFL01-38-D22	AT5G14170.1	SWIB complex BAF60b domain-containing protein	0	GO:0005634
Cluster01868	RTFL01-08-A06	AT4G15490.1	UGT84A3	0	GO:0008152 GO:0016740 GO:0016757 GO:0016758
Cluster01869	RTFL01-08-A09	AT4G34020.1	DJ-1 family protein	1e-148	GO:0008233
Cluster01870	RTFL01-08-A10 RTFL01-40-J24	AT1G03330.1	small nuclear ribonucleoprotein D, putative / snRNP core SM-like protein, putative / U6 snRNA-associated Sm-like protein, putative	1e-108	GO:0016071 GO:0016071 GO:0030529 GO:0030529 GO:0030529
Cluster01871	RTFL01-08-A11 RTFL01-30-D06	AT1G47480.1	similar to unknown protein [Arabidopsis thaliana] (TAIR:AT3G48700.1)	0	GO:0008152 GO:0016787
Cluster01872	RTFL01-08-A12	AT5G06290.1	2-cys peroxiredoxin, chloroplast, putative	1e-166	GO:0016209 GO:0016491
Cluster01873	RTFL01-08-A14 RTFL01-09-J11 RTFL01-20-H12 RTFL01-25-E06 RTFL01-25-N10 RTFL01-30-O14 RTFL01-41-O02 RTFL01-41-P02	AT5G45950.1	GDSL-motif lipase/hydrolase family protein	1e-154	GO:0006629 GO:0016787 GO:0016788
Cluster01874	RTFL01-08-A16 RTFL01-17-N01	AT5G64050.1	ATERS/ERS/OVA3 (OVULE ABORTION 3)	0	GO:0000166 GO:0000166 GO:0000166 GO:0000166 GO:0000166 GO:0004812 GO:0004812 GO:0004812 GO:0004812 GO:0004818 GO:0005524 GO:0005524 GO:0005524 GO:0005524 GO:0005524 GO:0005737 GO:0005737 GO:0005737 GO:0005737 GO:0006412 GO:0006412 GO:0006412 GO:0006412 GO:0006412 GO:0006418 GO:0006424 GO:0006424 GO:0016874 GO:0017101
Cluster01875	RTFL01-08-A19	AT1G26960.1	ATHB23 (ARABIDOPSIS THALIANA HOMEOBOX PROTEIN 23)	0.019
Cluster01876	RTFL01-08-A20	AT2G38650.1	GAUT7/LGT7 (Galacturonosyltransferase 7)	1e-80	GO:0016051 GO:0016758
Cluster01877	RTFL01-08-A22	AT4G34250.1	fatty acid elongase, putative	1e-135	GO:0008415
Cluster01878	RTFL01-08-A23	AT3G42630.1	pentatricopeptide (PPR) repeat-containing protein	2e-57	GO:0016491 GO:0050660
Cluster01879	RTFL01-08-B01	AT1G02100.1	leucine carboxyl methyltransferase family protein	3e-81	GO:0016740
Cluster01880	RTFL01-08-B02 RTFL01-08-F02	AT1G55940.1	CYP708A1 (cytochrome P450, family 708, subfamily A, polypeptide 1)	1e-116	GO:0004497 GO:0004497 GO:0005506 GO:0005506 GO:0006118 GO:0006118 GO:0020037 GO:0020037
Cluster01881	RTFL01-08-B05	AT5G54250.2	ATCNGC4 (DEFENSE, NO DEATH 2)	0	GO:0005216 GO:0005216 GO:0006810 GO:0006811 GO:0006811 GO:0016020 GO:0016020 GO:0016021
Cluster01882	RTFL01-08-B06 RTFL01-10-M21 RTFL01-17-B08 RTFL01-19-A18 RTFL01-21-E20 RTFL01-41-N13 RTFL01-45-J15	AT1G58290.1	HEMA1	1e-147	GO:0004764 GO:0005737 GO:0006779 GO:0008883 GO:0008883 GO:0008883 GO:0008883 GO:0016089 GO:0016491 GO:0033014 GO:0033014 GO:0033014 GO:0050661 GO:0050661 GO:0050661
Cluster01883	RTFL01-08-B09 RTFL01-18-E04	AT5G52100.1	dihydrodipicolinate reductase family protein	0	GO:0005737 GO:0008839 GO:0008839 GO:0009089 GO:0009089
Cluster01884	RTFL01-08-B10 RTFL01-30-G22	AT3G55030.1	PGPS2 (phosphatidylglycerolphosphate synthase 2)	0	GO:0008444 GO:0008654 GO:0008654 GO:0016020 GO:0016021 GO:0016740 GO:0016780
Cluster01885	RTFL01-08-B12 RTFL01-35-M17	AT2G02410.1	similar to expressed protein (with alternative splicing) [Oryza sativa (japonica cultivar-group)] (GB:AAS07352.1)	0
Cluster01886	RTFL01-08-B14	AT5G40500.2	similar to Os04g0482900 [Oryza sativa (japonica cultivar-group)] (GB:NP_001053120.1)	1e-107
Cluster01887	RTFL01-08-B16	AT5G63790.1	ANAC102 (Arabidopsis NAC domain containing protein 102)	1e-175	GO:0003677 GO:0045449
Cluster01888	RTFL01-08-B17 RTFL01-08-F13 RTFL01-14-E04 RTFL01-17-L14 RTFL01-29-L18	AT1G67870.1	glycine-rich protein	2e-12	GO:0005515 GO:0005515 GO:0005515 GO:0005515 GO:0005515 GO:0005515 GO:0005515 GO:0005515 GO:0005515 GO:0005515 GO:0005515
Cluster01889	RTFL01-08-B18 RTFL01-37-H10 RTFL01-40-D14 RTFL01-46-G19	AT3G57520.2	ATSIP2 (ARABIDOPSIS THALIANA SEED IMBIBITION 2)	1e-154	GO:0016740 GO:0016757 GO:0047274
Cluster01890	RTFL01-08-B20	AT1G20620.1	CAT3 (CATALASE 3)	1e-143	GO:0004096 GO:0004096 GO:0006118 GO:0006118 GO:0006979 GO:0006979
Cluster01891	RTFL01-08-B22	AT5G11090.1	serine-rich protein-related	7e-73
Cluster01892	RTFL01-08-B24 RTFL01-12-M20 RTFL01-20-H14 RTFL01-20-L17 RTFL01-22-O24 RTFL01-35-K23 RTFL01-37-A22	AT2G26500.1	cytochrome b6f complex subunit (petM), putative	1e-101	GO:0006118 GO:0009512 GO:0009535
Cluster01893	RTFL01-08-C01	AT1G18660.1	zinc finger (C3HC4-type RING finger) family protein	0	GO:0004176 GO:0005488 GO:0005515 GO:0006510 GO:0008270 GO:0008270 GO:0046872
Cluster01894	RTFL01-08-C02 RTFL01-12-F07 RTFL01-16-H15	AT1G27400.1	60S ribosomal protein L17 (RPL17A)	0	GO:0003735 GO:0003735 GO:0005622 GO:0005840 GO:0006412 GO:0006412 GO:0015934 GO:0030529
Cluster01895	RTFL01-08-C05	AT5G60680.1	similar to unknown protein [Arabidopsis thaliana] (TAIR:AT3G45210.1)	5e-50
Cluster01896	RTFL01-08-C06 RTFL01-12-H17 RTFL01-33-L14	AT2G47760.3	catalytic	0	GO:0000030 GO:0005783 GO:0016021
Cluster01897	RTFL01-08-C07 RTFL01-51-M01	AT1G07480.2	transcription factor IIA large subunit / TFIIA large subunit (TFIIA-L)	0	GO:0003702 GO:0003702 GO:0003702 GO:0005672 GO:0005672 GO:0005672 GO:0006367 GO:0006367 GO:0006367
Cluster01898	RTFL01-08-C08 RTFL01-29-L06 RTFL01-38-G18 RTFL01-44-D18	AT1G74950.1	similar to unknown protein [Arabidopsis thaliana] (TAIR:AT1G19180.1)	1e-108
Cluster01899	RTFL01-08-C09	AT5G22875.2	similar to Os04g0165500 [Oryza sativa (japonica cultivar-group)] (GB:NP_001052133.1)	3e-75
Cluster01900	RTFL01-08-C10 RTFL01-24-M08 RTFL01-33-P09 RTFL01-35-E08	AT3G56040.1	similar to unknown protein [Oryza sativa (japonica cultivar-group)] (GB:AAT47007.1)	1e-144	GO:0008152 GO:0016779
Cluster01901	RTFL01-08-C11	AT1G49950.1	ATTRB1/TRB1 (TELOMERE REPEAT BINDING FACTOR 1)	1e-107	GO:0000786 GO:0000786 GO:0003677 GO:0003677 GO:0003677 GO:0003677 GO:0003677 GO:0005634 GO:0005634 GO:0005634 GO:0006334 GO:0006334 GO:0007001 GO:0045449
Cluster01902	RTFL01-08-C12 RTFL01-11-D02 RTFL01-15-C08 RTFL01-17-P19	AT1G18740.1	similar to unknown protein [Arabidopsis thaliana] (TAIR:AT1G74450.1)	1e-120	GO:0006118 GO:0016491 GO:0016491 GO:0016491 GO:0050660
Cluster01903	RTFL01-08-C15	AT2G39440.1	similar to unknown protein [Arabidopsis thaliana] (TAIR:AT1G61280.1)	2e-68	GO:0016740 GO:0016757
Cluster01904	RTFL01-08-C16 RTFL01-11-B03 RTFL01-14-I18 RTFL01-25-N15 RTFL01-29-D14 RTFL01-49-B22 RTFL01-49-N20	AT5G36700.1	phosphoglycolate phosphatase, putative	0	GO:0003824 GO:0008152 GO:0008152 GO:0008152 GO:0016787 GO:0016791
Cluster01905	RTFL01-08-C17 RTFL01-26-B11 RTFL01-32-D24 RTFL01-33-E06 RTFL01-46-B20 RTFL01-47-M16	AT1G04250.1	AXR3 (AUXIN RESISTANT 3)	1e-161	GO:0005634 GO:0005634 GO:0006350 GO:0006355 GO:0009734 GO:0045449 GO:0046983
Cluster01906	RTFL01-08-C18 RTFL01-16-C09 RTFL01-23-L01 RTFL01-52-K01	AT3G02880.1	leucine-rich repeat transmembrane protein kinase, putative	1e-134	GO:0004672 GO:0005515 GO:0005515 GO:0005515 GO:0005515 GO:0005515 GO:0005515 GO:0005515 GO:0005524 GO:0006468 GO:0009505
Cluster01907	RTFL01-08-C20 RTFL01-41-C14	AT1G31440.1	SH3 domain-containing protein 1 (SH3P1)	0	GO:0005215 GO:0006810 GO:0030288
Cluster01908	RTFL01-08-C21 RTFL01-10-C04 RTFL01-14-M03 RTFL01-33-M23	AT1G43690.1	ubiquitin interaction motif-containing protein	1e-116
Cluster01909	RTFL01-08-C22 RTFL01-08-K04	AT3G13360.1	similar to unknown protein [Arabidopsis thaliana] (TAIR:AT5G56210.1)	6e-88	GO:0004221 GO:0006511
Cluster01910	RTFL01-08-C24	AT3G15990.1	SULTR3	0	GO:0005215 GO:0006810 GO:0008271 GO:0008272 GO:0016020 GO:0016020 GO:0016021 GO:0016021
Cluster01911	RTFL01-08-D01 RTFL01-20-N24 RTFL01-23-B08 RTFL01-46-N07	AT4G31340.2	myosin heavy chain-related	1e-155	GO:0003700 GO:0005634 GO:0006355 GO:0016787 GO:0043565 GO:0046983
Cluster01912	RTFL01-04-N20 RTFL01-08-D03 RTFL01-24-J16 RTFL01-38-J08 RTFL01-44-N11 RTFL01-51-A04	AT5G58140.1	PHOT2 (NON PHOTOTROPIC HYPOCOTYL 1-LIKE)	0	GO:0000155 GO:0000160 GO:0000166 GO:0004672 GO:0004674 GO:0004674 GO:0004674 GO:0004871 GO:0005524 GO:0005524 GO:0005524 GO:0006355 GO:0006355 GO:0006468 GO:0006468 GO:0006468 GO:0007165 GO:0007165 GO:0016301 GO:0016740
Cluster01913	RTFL01-08-D04 RTFL01-41-B17	AT1G77060.1	mutase family protein	1e-141	GO:0003824 GO:0003824 GO:0003824 GO:0008152 GO:0008152
Cluster01914	RTFL01-03-B05 RTFL01-08-D06 RTFL01-15-C21 RTFL01-21-P05 RTFL01-31-F23 RTFL01-32-K01 RTFL01-48-I09	AT5G05170.1	CESA3 (CELLULASE SYNTHASE 3)	0	GO:0016020 GO:0016760 GO:0030244
Cluster01915	RTFL01-08-D07	AT4G39330.1	mannitol dehydrogenase, putative	0	GO:0008270 GO:0008270 GO:0016491 GO:0016491 GO:0046872
Cluster01916	RTFL01-08-D08	AT1G32850.1	ubiquitin carboxyl-terminal hydrolase family protein	2e-55	GO:0004221 GO:0004221 GO:0006511 GO:0006511 GO:0006512
Cluster01917	RTFL01-08-D09 RTFL01-13-F14 RTFL01-19-H12 RTFL01-20-I14 RTFL01-40-F06 RTFL01-52-K23	AT3G48740.1	nodulin MtN3 family protein	0	GO:0016021
Cluster01918	RTFL01-08-D11 RTFL01-19-H03 RTFL01-47-K24	AT3G11700.1	beta-Ig-H3 domain-containing protein / fasciclin domain-containing protein	1e-103	GO:0007155
Cluster01919	RTFL01-08-D12 RTFL01-15-E01 RTFL01-22-D09 RTFL01-31-O16 RTFL01-38-N12	AT5G03040.1	IQD2 (IQ-domain 2)	1e-119	GO:0016787
Cluster01920	RTFL01-08-D15 RTFL01-11-N04 RTFL01-23-A09 RTFL01-24-B21 RTFL01-43-M23 RTFL01-47-N17 RTFL01-51-D10	AT1G71980.1	protease-associated zinc finger (C3HC4-type RING finger) family protein	2e-97	GO:0005515 GO:0008270 GO:0008270 GO:0046872
Cluster01921	RTFL01-08-D16	AT1G18680.1	HNH endonuclease domain-containing protein	1e-92	GO:0003676 GO:0004519
Cluster01922	RTFL01-08-D19 RTFL01-14-D21 RTFL01-16-A24 RTFL01-19-F12 RTFL01-19-L24 RTFL01-36-H10 RTFL01-40-P01 RTFL01-44-F04 RTFL01-46-I12	AT4G01100.1	mitochondrial substrate carrier family protein	1e-145	GO:0005215 GO:0005488 GO:0005488 GO:0005739 GO:0005739 GO:0005743 GO:0005743 GO:0006810 GO:0006810 GO:0006810 GO:0006810 GO:0016020 GO:0016020 GO:0016020 GO:0016021
Cluster01923	RTFL01-08-D20	AT2G04540.1	3-oxoacyl-(acyl-carrier-protein) synthase II, putative	1e-123	GO:0003824 GO:0009058 GO:0016740
Cluster01924	RTFL01-08-D21 RTFL01-16-B02	AT5G53370.1	pectinesterase family protein	7e-85	GO:0004857 GO:0005618 GO:0030599 GO:0030599 GO:0042545
Cluster01925	RTFL01-08-D22 RTFL01-14-P22 RTFL01-16-H21 RTFL01-17-D03 RTFL01-40-M22	AT1G16890.2	UBC36	0	GO:0005515 GO:0006464 GO:0006512 GO:0006512 GO:0016874 GO:0019787
Cluster01926	RTFL01-08-D23 RTFL01-11-H20	AT3G52640.3	nicastrin-related	1e-157	GO:0016021 GO:0016485
Cluster01927	RTFL01-08-D24 RTFL01-16-L08	AT4G19990.1	FRS1 (FAR1-related sequence 1)	2e-52	GO:0005515 GO:0008270 GO:0008270
Cluster01928	RTFL01-08-E01	AT5G18660.1	DVR (PALE-GREEN AND CHLOROPHYLL B REDUCED 2)	0	GO:0006808 GO:0016564
Cluster01929	RTFL01-08-E03 RTFL01-39-P11	AT2G29980.2	FAD3 (FATTY ACID DESATURASE 3)	0	GO:0006629 GO:0006633 GO:0016020 GO:0016491 GO:0016491 GO:0016705 GO:0016717
Cluster01930	RTFL01-08-E04	AT3G55360.1	ATTSC13/CER10/ECR/TSC13 (ENOYL-COA REDUCTASE)	6e-64	GO:0005789 GO:0006665 GO:0009922 GO:0009923 GO:0010025 GO:0016021 GO:0019166
Cluster01931	RTFL01-08-E05 RTFL01-17-J24	AT4G14910.1	IGPD (Imidazoleglycerol-phosphate dehydratase)	1e-122	GO:0000105 GO:0000105 GO:0004424 GO:0004424 GO:0016829
Cluster01932	RTFL01-08-E07 RTFL01-20-E09 RTFL01-46-E10	AT1G27540.2	F-box family protein	6e-49	GO:0005529
Cluster01933	RTFL01-08-E08	AT4G24270.2	RNA recognition motif (RRM)-containing protein	0	GO:0000166 GO:0003676 GO:0005622 GO:0006396
Cluster01934	RTFL01-08-E09 RTFL01-08-N17 RTFL01-10-P16 RTFL01-20-E18 RTFL01-23-G14 RTFL01-39-L02 RTFL01-48-C10	AT1G74790.1	Identical to HIPL1 protein precursor (HIPL1) [Arabidopsis Thaliana] (GB:Q9SSG3)	0	GO:0003824
Cluster01935	RTFL01-08-E10	AT5G48800.1	phototropic-responsive NPH3 family protein	0	GO:0004871 GO:0005515 GO:0005515 GO:0005515 GO:0009416
Cluster01936	RTFL01-08-E13	AT2G28560.2	ATRAD51B/RAD51B	1e-178	GO:0000166 GO:0000166 GO:0003677 GO:0005524 GO:0005524 GO:0006259 GO:0008094 GO:0017111
Cluster01937	RTFL01-08-E14 RTFL01-20-M19 RTFL01-31-D17 RTFL01-37-L18 RTFL01-40-C07 RTFL01-46-P03 RTFL01-49-F14 RTFL01-49-G05	AT3G25860.1	LTA2 (PLASTID E2 SUBUNIT OF PYRUVATE DECARBOXYLASE)	1e-166	GO:0004742 GO:0005515 GO:0006086 GO:0008152 GO:0008152 GO:0008415 GO:0008415 GO:0008415 GO:0009570 GO:0016740 GO:0031405
Cluster01938	RTFL01-08-E16	AT5G16750.1	TOZ (TORMOZEMBRYO DEFECTIVE)	0	GO:0006364 GO:0032040
Cluster01939	RTFL01-08-E17 RTFL01-37-K12	AT2G30550.2	lipase class 3 family protein	1e-117	GO:0003824 GO:0004806 GO:0006629
Cluster01940	RTFL01-08-E18 RTFL01-27-N03 RTFL01-36-L10	AT5G03520.1	AtRABE1d/AtRab8C	0	GO:0000166 GO:0005524 GO:0005525 GO:0005525 GO:0005525 GO:0005525 GO:0005622 GO:0006355 GO:0007264 GO:0007264 GO:0008134 GO:0015031
Cluster01941	RTFL01-08-E21	AT2G33480.1	ANAC041 (Arabidopsis NAC domain containing protein 41)	7e-47	GO:0003677 GO:0045449
Cluster01942	RTFL01-08-E22	AT1G79730.1	ELF7 (EARLY FLOWERING 7)	1e-110	GO:0005199 GO:0005249 GO:0006813 GO:0016021
Cluster01943	RTFL01-08-E24 RTFL01-09-B06 RTFL01-20-A11 RTFL01-37-F05 RTFL01-40-L14 RTFL01-49-I18	AT3G21200.1	similar to hypothetical protein MtrDRAFT_AC151668g4v1 [Medicago truncatula] (GB:ABE87200.1)	1e-167	GO:0010181 GO:0010181
Cluster01944	RTFL01-08-F04	AT1G55365.1	similar to unknown protein [Arabidopsis thaliana] (TAIR:AT3G13500.1)	6e-45
Cluster01945	RTFL01-08-F06	AT2G31610.1	40S ribosomal protein S3 (RPS3A)	0	GO:0003723 GO:0003723 GO:0003723 GO:0003735 GO:0003735 GO:0005622 GO:0005840 GO:0006412 GO:0006412 GO:0015935 GO:0030529
Cluster01946	RTFL01-08-F07 RTFL01-41-O17 RTFL01-52-J03	AT5G02150.1	binding	1e-139	GO:0005488
Cluster01947	RTFL01-08-F11	AT5G10840.1	endomembrane protein 70, putative	1e-134	GO:0016021
Cluster01948	RTFL01-08-F15 RTFL01-29-L10 RTFL01-32-A02 RTFL01-42-N03	AT5G22000.3	CIC7E11	0	GO:0005515 GO:0008270 GO:0008270 GO:0046872
Cluster01949	RTFL01-08-F16 RTFL01-16-E09	AT5G42390.1	metalloendopeptidase	3e-91	GO:0004222 GO:0004222 GO:0005739 GO:0006508 GO:0006508 GO:0008270
Cluster01950	RTFL01-08-F19	AT2G02020.1	proton-dependent oligopeptide transport (POT) family protein	4e-71	GO:0005215 GO:0006810 GO:0006857 GO:0016020 GO:0016021
Cluster01951	RTFL01-08-F20	AT4G22150.1	PUX3 (LANT UBX DOMAIN-CONTAINING PROTEIN 3)	1e-149	GO:0005515
Cluster01952	RTFL01-08-F21 RTFL01-12-N02	AT5G08450.3	similar to unknown protein [Arabidopsis thaliana] (TAIR:AT3G28770.1)	1e-126	GO:0004871 GO:0004871 GO:0004871 GO:0006935 GO:0006935 GO:0007165 GO:0007165 GO:0007165 GO:0016020 GO:0016020 GO:0016020
Cluster01953	RTFL01-08-F24 RTFL01-30-G12	AT5G45330.1	similar to unknown protein [Arabidopsis thaliana] (TAIR:AT1G26110.1)	1e-104	GO:0005667
Cluster01954	RTFL01-08-G01 RTFL01-31-K01 RTFL01-38-K06	AT1G77510.1	ATPDIL1-2 (PDI-LIKE 1-2)	1e-165	GO:0003756 GO:0005783 GO:0016853 GO:0016853 GO:0016853 GO:0045454
Cluster01955	RTFL01-08-G02 RTFL01-12-O12 RTFL01-46-H12 RTFL01-52-H03	AT5G10060.1	similar to unknown protein [Arabidopsis thaliana] (TAIR:AT5G65180.1)	1e-142	GO:0016301
Cluster01956	RTFL01-08-G07 RTFL01-31-D24 RTFL01-35-P02 RTFL01-46-M07	AT5G66120.2	3-dehydroquinate synthase, putative	1e-143	GO:0003856 GO:0009073
Cluster01957	RTFL01-08-G08 RTFL01-09-L13 RTFL01-12-P10 RTFL01-14-H08 RTFL01-17-A09 RTFL01-20-J12 RTFL01-22-J10	AT3G14420.2	(S)-2-hydroxy-acid oxidase, peroxisomal, putative / glycolate oxidase, putative / short chain alpha-hydroxy acid oxidase, putative	0	GO:0003824 GO:0006118 GO:0006118 GO:0008152 GO:0010181 GO:0016491 GO:0016491 GO:0016491
Cluster01958	RTFL01-08-G10	AT4G31610.1	REM1 (REPRODUCTIVE MERISTEM 1)	5e-09	GO:0003676 GO:0005622 GO:0005622 GO:0008270 GO:0008270
Cluster01959	RTFL01-08-G12	AT3G56840.1	FAD-dependent oxidoreductase family protein	0	GO:0006118 GO:0016491
Cluster01960	RTFL01-08-G14 RTFL01-24-H14 RTFL01-31-L23 RTFL01-52-F03	AT5G65620.1	peptidase M3 family protein / thimet oligopeptidase family protein	1e-153	GO:0004222 GO:0006508 GO:0008233 GO:0008237 GO:0008270 GO:0016787
Cluster01961	RTFL01-08-G15	AT4G38550.1	similar to unknown protein [Arabidopsis thaliana] (TAIR:AT2G20950.3)	2e-42
Cluster01962	RTFL01-08-G17	AT2G06040.1	similar to unknown protein [Arabidopsis thaliana] (TAIR:AT5G21900.1)	5e-21
Cluster01963	RTFL01-08-G18	AT3G54920.1	PMR6 (POWDERY MILDEW RESISTANT 6)	4e-74	GO:0016829
Cluster01964	RTFL01-08-G22	AT1G02360.1	chitinase, putative	0	GO:0004568 GO:0006032 GO:0016998
Cluster01965	RTFL01-08-G23	AT4G09720.1	AtRABG3a	0	GO:0000166 GO:0005524 GO:0005525 GO:0005525 GO:0005525 GO:0005525 GO:0005622 GO:0006355 GO:0007264 GO:0007264 GO:0008134 GO:0015031
Cluster01966	RTFL01-08-G24 RTFL01-09-P03 RTFL01-12-K16 RTFL01-21-B11 RTFL01-29-M18 RTFL01-30-A12 RTFL01-42-A01 RTFL01-46-P08	AT3G08730.1	ATPK1 (P70 RIBOSOMAL S6 KINASE)	0	GO:0000166 GO:0004672 GO:0004674 GO:0004674 GO:0004674 GO:0004674 GO:0005524 GO:0005524 GO:0005524 GO:0005524 GO:0006468 GO:0006468 GO:0006468 GO:0006468 GO:0016301 GO:0016740
Cluster01967	RTFL01-08-H01	AT4G35180.1	LHT7 (LYS/HIS TRANSPORTER 7)	1e-169	GO:0015171 GO:0043090
Cluster01968	RTFL01-08-H02 RTFL01-14-A03 RTFL01-26-N20 RTFL01-39-L13 RTFL01-41-I19 RTFL01-44-J06	AT5G26742.2	EMB1138 (EMBRYO DEFECTIVE 1138)	2e-89	GO:0003676 GO:0003676 GO:0003723 GO:0004386 GO:0004386 GO:0004386 GO:0005524 GO:0005524 GO:0005524 GO:0005524 GO:0005634 GO:0008026 GO:0016787
Cluster01969	RTFL01-08-H03 RTFL01-13-M23 RTFL01-23-B05	AT5G26270.1	similar to unknown protein [Arabidopsis thaliana] (TAIR:AT1G26762.1)	6e-18
Cluster01970	RTFL01-08-H04	AT3G52380.1	CP33 (PIGMENT DEFECTIVE 322)	9e-44	GO:0000166 GO:0003676
Cluster01971	RTFL01-08-H05 RTFL01-14-I05 RTFL01-17-K03 RTFL01-48-F16	AT2G39000.1	GCN5-related N-acetyltransferase (GNAT) family protein	0	GO:0008080 GO:0008152
Cluster01972	RTFL01-08-H08 RTFL01-41-D19	AT1G13750.1	calcineurin-like phosphoesterase family protein	4e-99	GO:0016787
Cluster01973	RTFL01-08-H09 RTFL01-25-D11 RTFL01-27-D12 RTFL01-40-B21 RTFL01-50-D05	AT3G01470.1	ATHB-1 (Homeobox-leucine zipper protein HAT5)	5e-46	GO:0003677 GO:0003677 GO:0003677 GO:0003677 GO:0003700 GO:0003700 GO:0005634 GO:0005634 GO:0005634 GO:0006355 GO:0006355 GO:0006355 GO:0043565 GO:0045449
Cluster01974	RTFL01-08-H10 RTFL01-31-M16	AT3G54290.1	similar to hypothetical protein [Oryza sativa (japonica cultivar-group)] (GB:BAD82039.1)	1e-109
Cluster01975	RTFL01-08-H12	AT4G02890.3	UBQ14 (ubiquitin 14)	0	GO:0003677 GO:0004803 GO:0006313
Cluster01976	RTFL01-08-H13	AT4G34490.1	ATCAP1 (CYCLASE ASSOCIATED PROTEIN 1)	1e-154	GO:0016020
Cluster01977	RTFL01-08-H14 RTFL01-13-K22	AT3G06060.1	short-chain dehydrogenase/reductase (SDR) family protein	0.082
Cluster01978	RTFL01-08-H15	AT5G20570.1	RBX1 (RING-BOX 1)	1e-126	GO:0005515 GO:0008270 GO:0008270 GO:0046872
Cluster01979	RTFL01-08-H16	AT1G64060.1	ATRBOH F (RESPIRATORY BURST OXIDASE PROTEIN F)	1e-24	GO:0005506 GO:0005509 GO:0005509 GO:0006118 GO:0006118 GO:0016020 GO:0016021 GO:0016491 GO:0016491 GO:0050660
Cluster01980	RTFL01-08-H17 RTFL01-24-I14 RTFL01-36-F16	AT5G46800.1	BOU (A BOUT DE SOUFFLE)	1e-164	GO:0005488 GO:0006810 GO:0006810 GO:0016020 GO:0016021
Cluster01981	RTFL01-08-H19 RTFL01-43-P17	AT5G03610.1	GDSL-motif lipase/hydrolase family protein	1e-117	GO:0006629 GO:0016787 GO:0016788
Cluster01982	RTFL01-08-H21	AT1G59870.1	PDR8/PEN3 (PLEIOTROPIC DRUG RESISTANCE8)	1e-164	GO:0000166 GO:0000166 GO:0005524 GO:0005524 GO:0006810 GO:0016887 GO:0017111
Cluster01983	RTFL01-08-H22	AT1G74180.1	leucine-rich repeat family protein	3e-44	GO:0005515
Cluster01984	RTFL01-08-H23 RTFL01-52-A03	AT4G37220.1	stress-responsive protein, putative	1e-150
Cluster01985	RTFL01-08-H24 RTFL01-23-G11 RTFL01-34-C21 RTFL01-34-H24 RTFL01-41-K21 RTFL01-45-B02 RTFL01-47-M17	AT1G80530.1	nodulin family protein	1e-174	GO:0031072
Cluster01986	RTFL01-08-I01 RTFL01-08-M01	AT1G70660.1	MMZ2 (MMS ZWEI HOMOLOGE 2)	1e-179	GO:0006464 GO:0006512 GO:0019787
Cluster01987	RTFL01-08-I02	AT2G03120.1	signal peptide peptidase family protein	0	GO:0006812 GO:0008324 GO:0016021
Cluster01988	RTFL01-08-I03 RTFL01-09-K04 RTFL01-28-P10	AT2G32260.1	cholinephosphate cytidylyltransferase, putative / phosphorylcholine transferase, putative / CTP:phosphocholine cytidylyltransferase, putative	0	GO:0003824 GO:0004105 GO:0009058 GO:0009058 GO:0016740 GO:0016779 GO:0016779
Cluster01989	RTFL01-08-I07	AT1G69170.1	squamosa promoter-binding protein-like 6 (SPL6)	5e-42	GO:0004672 GO:0004674 GO:0004713 GO:0005524 GO:0005524 GO:0006468 GO:0006468 GO:0006468
Cluster01990	RTFL01-08-I08	AT3G15430.2	regulator of chromosome condensation (RCC1) family protein	1.3	GO:0009058 GO:0016874 GO:0051116
Cluster01991	RTFL01-08-I09 RTFL01-12-N21 RTFL01-41-C04 RTFL01-51-G11	AT4G38920.1	ATVHA-C3/AVA-P3 (vacuolar-type H()-ATPase C3)	0	GO:0006810 GO:0006811 GO:0015078 GO:0015986 GO:0015986 GO:0015986 GO:0015992 GO:0016020 GO:0016020 GO:0016021 GO:0016021 GO:0016021 GO:0016469 GO:0016469 GO:0016469 GO:0016787 GO:0046933 GO:0046933 GO:0046933 GO:0046961 GO:0046961
Cluster01992	RTFL01-08-I10 RTFL01-14-C13	AT3G06550.2	similar to O-acetyltransferase [Arabidopsis thaliana] (TAIR:AT2G34410.2)	1e-132	GO:0016740
Cluster01993	RTFL01-08-I12 RTFL01-42-J21 RTFL01-43-N07	AT4G10470.1	similar to unknown protein [Arabidopsis thaliana] (TAIR:AT1G33050.1)	5e-21
Cluster01994	RTFL01-08-I15	AT5G12980.1	rcd1-like cell differentiation protein, putative	0	GO:0019221
Cluster01995	RTFL01-08-I17	AT1G64890.1	integral membrane transporter family protein	1e-104	GO:0016020
Cluster01996	RTFL01-08-I18	AT1G11660.2	ATP binding	1e-178	GO:0000166 GO:0005524 GO:0005524
Cluster01997	RTFL01-08-I19	AT2G24280.1	serine carboxypeptidase S28 family protein	1e-116	GO:0006508 GO:0008236
Cluster01998	RTFL01-08-I21	AT1G67040.1	similar to unknown protein [Arabidopsis thaliana] (TAIR:AT5G26910.2)	2e-29
[truncated: 7,571 more rows]
