# Supplementary material for: Large-scale collection and annotation of full-length enriched cDNAs from a model halophyte, Thellungiella halophila
Source: BMC Plant Biol. 2008 Nov 12;8:115. doi: 10.1186/1471-2229-8-115 (PMC2621223; doi:10.1186/1471-2229-8-115)
Supplement: Additional file 2 — Thellungiela genes showing low identity against Arabidopsis genes classified in 'transport' using GO slim with the most homologous gene. [file 1471-2229-8-115-S2.xls]

## Sheet: sup_tab2
Supplemental table 2. Thellungiela genes showing low identity against Arabidopsis genes classified in 'transport' using GO slim with the most homologous gene
Clone name	accession number	Description or the most homologous gene	organism	E value
RTFL01-52-J14	CAB77596.1	Putative protein	Arabidopsis thaliana	1e-12
RTFL01-11-J21	AAM27004.1	aldehyde dehydrogenase ALDH1a	Arabidopsis thaliana	2e-08
RTFL01-43-C04	AAP12857.1	At1g69250	Arabidopsis thaliana	3e-41
RTFL01-07-P02	AAY25462.1	At3g54910	Arabidopsis thaliana	2e-39
RTFL01-20-G20	YP_539029.1	ATP synthase F1 subunit alpha	Physcomitrella patens	2e-39
RTFL01-05-G14	ABE80214.1	Calcium-binding EF-hand; Adenine nucleotide translocator 1	Medicago truncatula	0.0003
RTFL01-07-H15	CAA96057.1	CLC-a chloride channel protein	Arabidopsis thaliana	7e-36
RTFL01-40-P02	AAY85185.1	dehydroascorbate reductase	Medicago truncatula	2e-09
RTFL01-11-G05	BAD73413.1	DNAJ heat shock N-terminal domain-containing protein-like	Oryza sativa	0.17
RTFL01-20-A07	NP_174269.1	expressed protein	Arabidopsis thaliana	3e-30
RTFL01-01-D06	NP_174269.1	expressed protein	Arabidopsis thaliana	7e-36
RTFL01-12-M19	O80742	hypothetical protein	Arabidopsis thaliana	2e-22
RTFL01-33-P14	CAB78416.1	hypothetical protein	Arabidopsis thaliana	2e-50
RTFL01-21-H04	NP_175429.1	hypothetical protein	Arabidopsis thaliana	0.081
RTFL01-03-P24	Q9LYI4	hypothetical protein	Arabidopsis thaliana	1e-35
RTFL01-14-G02	AAD20691.1	hypothetical protein At2g28340	Arabidopsis thaliana	4e-46
RTFL01-49-P05	BAE99806.1	Lipid transfer protein	Brassica oleracea	1e-48
RTFL01-21-M15	AAC63372.1	Lipid transfer protein	Brassica oleracea	7e-49
RTFL01-40-M18	ABE87730.1	Nonaspanin (TM9SF)	Medicago truncatula	3e-20
RTFL01-03-G04	XP_473144.1	OSJNBa0004N05.8	Oryza sativa	2e-10
RTFL01-06-N05	NP_188514.1	pentatricopeptide (PPR) repeat-containing protein	Arabidopsis thaliana	4e-20
RTFL01-28-P24	AAW82753.1	potassium outward rectifying channel	Zea mays	1e-18
RTFL01-13-J08	AAO74897.1	putative Na﹬inositol symporter	Mesembryanthemum crystallinum	5e-13
RTFL01-39-I23	CAB79526.1	putative protein	Arabidopsis thaliana	0.0007
RTFL01-29-P17	CAA22571.1	putative protein	Arabidopsis thaliana	0.0002
RTFL01-24-G14	AAM91542.1	putative protein	Arabidopsis thaliana	1e-37
RTFL01-17-J21	BAF00669.1	retrotransposon like protein	Arabidopsis thaliana	2e-12
RTFL01-22-P12	AAK38340.1	seven transmembrane protein Mlo4	Zea mays	0.093
RTFL01-38-L07	AD41417.1	Similar to gb|X82404 chloroplast SecA protein from Pisum sativum.	Arabidopsis thaliana	1e-28
RTFL01-11-N06	AAA53173.1	similar to S. cerevisiae PTR2 gene	Arabidopsis thaliana	4e-31
RTFL01-36-E03	AAM62500.1	unknown	Arabidopsis thaliana	3e-13
RTFL01-18-D17	AAM60948.1	unknown	Arabidopsis thaliana	6e-44
RTFL01-08-J20	AAL33805.1	unknown protein	Arabidopsis thaliana	1e-37
RTFL01-05-O18	NP_001030882.1	unknown protein	Arabidopsis thaliana	4e-50
RTFL01-25-D12	BAA23351.1	vacuolar type H+ATPase proteolipid subunit	Acetabularia acetabulum	1e-28
